# Supplementary material for: Control of Virulence Gene Expression by the Master Regulator, CfaD, in the Prototypical Enterotoxigenic Escherichia coli Strain, H10407
Source: Front Microbiol. 2017 Aug 11;8:1525. doi: 10.3389/fmicb.2017.01525 (PMC5554520; doi:10.3389/fmicb.2017.01525)
Supplement: Supplementary file 1 [file Table_1.XLSX]

## Sheet: Sheet2
Table S1. The genes in H10407 that are differentially expressed in CfaD-minus and CfaD-plus backgrounds in the presence or absence of sodium bicarbonate
Locus_tag	CfaD+Bicarb+	CfaD+Bicarb-	CfaD-Bicarb+	CfaD-Bicarb-	CfaD+Bicarb+/CfaD-Bicarb-		CfaD+Bicarb-/CfaD-Bicarb-		CfaD-Bicarb+/CfaD-Bicarb-
	Counts	Counts	Counts	Counts	Fold change	p value	Fold change	p value	Fold change	p value	Gene name	Product
ETEC_0001	14.1305	12.7511	10.0149	11.0496	1.27593	0.25122	1.15846	0.484223	-1.16187	0.515499	thrL	thr operon leader peptide (thr operonattenuator)
ETEC_0002	61.5652	33.1293	72.103	27.5137	2.23784	0.000278658	1.20511	0.398062	2.6193	1.73894e-05		bifunctional aspartokinase I/homoserinedehydrogenase I
ETEC_0003	28.4327	13.5959	33.4016	10.1128	2.81317	4.26738e-07	1.34925	0.147853	3.30784	9.19127e-09		homoserine kinase
ETEC_0004	63.7777	29.0292	82.7072	19.3839	3.28961	3.5549e-08	1.49766	0.0593219	4.28235	3.1324e-11		threonine synthase
ETEC_0006	39.2338	32.7677	39.5082	33.8782	1.15793	0.442188	-1.03424	0.859707	1.17529	0.405707		conserved hypothetical protein
ETEC_0007	7.51868	7.44687	13.4441	17.9363	-2.39012	2.47806e-05	-2.3954	1.48228e-05	-1.39223	0.108377		putative transport protein
ETEC_0008	846.957	839.713	1023.64	929.086	-1.09698	0.671378	-1.10645	0.642821	1.1019	0.656642		transaldolase B
ETEC_0009	49.4933	36.8032	54.2668	47.5427	1.04162	0.842067	-1.29222	0.211547	1.14093	0.524581		molybdopterin biosynthesis Mog protein
ETEC_0010	14.5931	15.2159	11.8285	17.2707	-1.17905	0.463777	-1.13355	0.572298	-1.4865	0.095921		putative membrane protein
ETEC_0011	1.63538	2.71154	3.14562	1.4259	1.14866	0.704161	1.91964	0.045699	2.27069	0.0177142		conserved hypothetical protein
ETEC_0012	2.2489	1.6533	2.20698	1.61558	1.37738	0.362417	1.03608	0.919766	1.32225	0.45735		conserved hypothetical protein
ETEC_0013	1494	846.051	2867.56	584.465	2.5561	0.00376569	1.44758	0.246557	4.90651	1.87273e-06		chaperone protein DnaK (heat shock protein 70)
ETEC_0014	136.403	111.411	174.959	77.0853	1.76911	0.00413282	1.44578	0.0628277	2.2683	4.5189e-05		chaperone protein DnaJ (heat shock protein J)
ETEC_0015	4.27027	4.73533	6.23846	3.22785	1.32077	0.281806	1.4657	0.122185	1.83412	0.0208267	insL3	putative transposase insl for insertion sequenceelement is186a/b/c
ETEC_0016	3.17809	2.0339	5.36357	2.65385	1.19995	0.532026	-1.28649	0.400223	1.85069	0.0360611		putative prophage protein
ETEC_0017	55.8424	52.4934	75.2001	65.5093	-1.17251	0.441241	-1.24787	0.28292	1.14426	0.517007		Na(+)/H(+) antiporter 1
ETEC_0018	20.3295	23.1139	24.8748	19.1361	1.06107	0.734776	1.20995	0.266247	1.31078	0.129469		transcriptional regulator
ETEC_0023	916.256	1399.15	392.651	1013.79	-1.10642	0.675608	1.38009	0.18321	-2.57952	0.000120689		30S ribosomal protein S20
ETEC_0024	118.776	175.541	45.7224	139.511	-1.17443	0.395431	1.2581	0.223144	-3.05257	2.0773e-08		conserved hypothetical protein
ETEC_0025	112.168	81.2928	85.0284	67.6639	1.65764	0.0113901	1.20112	0.357349	1.25935	0.25204		riboflavin biosynthesis protein [includes:riboflavin kinase; FMN adenylyltransferase]
ETEC_0026	439.139	396.684	488.1	480.85	-1.09489	0.543513	-1.21231	0.197014	1.01497	0.920854	ileS	isoleucyl-tRNA synthetase
ETEC_0027	47.7416	45.7663	55.1593	57.6065	-1.2062	0.361831	-1.25956	0.26032	-1.04368	0.83687		lipoprotein signal peptidase
ETEC_0028	26.4325	27.233	21.3709	26.4239	1.0015	0.993745	1.03091	0.872369	-1.20829	0.340324		FkbB-type 16 kD peptidyl-prolyl cis-transisomerase
ETEC_0029	55.5433	53.3209	58.9577	55.3899	1.00327	0.987676	-1.03928	0.85499	1.06073	0.78281		4-hydroxy-3-methylbut-2-enyl diphosphatereductase
ETEC_0030	50.4828	22.0939	80.8783	24.5869	2.05145	0.00076123	-1.1126	0.619287	3.30997	3.22879e-08		nonspecific ribonucleoside hydrolase(purine/pyrimidine ribonucleoside hydrolase)
ETEC_0031	35.4843	28.3193	36.7626	29.0424	1.22186	0.263067	-1.02621	0.885018	1.28145	0.174353		dihydrodipicolinate reductase
ETEC_0032	66.2037	19.5263	26.1783	10.5322	6.28176	7.5356e-08	1.85196	0.0611922	2.49173	0.00633701		carbamoyl-phosphate synthase small chain
ETEC_0033	213.133	43.957	158.71	44.0905	4.83352	1.56276e-08	-1.00342	0.989849	3.60214	3.31939e-06		carbamoyl-phosphate synthase large chain
ETEC_0034	5.69921	3.37808	5.19654	4.23607	1.34891	0.279036	-1.24165	0.445784	1.29212	0.375618		transcriptional activator
ETEC_0035	1.45707	1.97449	2.93678	2.69879	-1.82699	0.0696752	-1.34936	0.321252	1.0285	0.930171		carnitine catabolism protein
ETEC_0036	2.54222	2.87769	2.65322	2.83692	-1.11646	0.735329	1.0295	0.925206	-1.02954	0.932026		carnitinyl-CoA dehydratase
ETEC_0037	6.92047	6.8417	4.91299	9.81011	-1.41268	0.122689	-1.43502	0.0992658	-1.78804	0.0160347		probable crotonobetaine/carnitine-CoA ligase
ETEC_0038	3.82098	4.88841	4.35022	4.35931	-1.13594	0.647198	1.12973	0.64391	-1.03521	0.905681		crotonobetainyl-CoA:carnitine CoA-transferase
ETEC_0039	9.46848	8.21102	11.3998	11.5988	-1.2271	0.302747	-1.4186	0.0757666	-1.04271	0.838917		crotonobetainyl-CoA dehydrogenase
ETEC_0043	1.72101	2.94917	2.35207	1.66217	1.03606	0.92279	1.79316	0.0756094	1.51537	0.252204		FAD-dependent oxidoreductase
ETEC_0046	2.05653	3.78383	2.49054	3.7503	-1.8202	0.0388881	1.00683	0.978665	-1.77354	0.0671524		glutathione-regulated potassium-efflux systemancillary protein
ETEC_0047	12.2465	23.1521	16.5612	26.1126	-2.133	1.01115e-05	-1.12702	0.455053	-1.60244	0.00712243		glutathione-regulated potassium-efflux systemprotein
ETEC_0048	27.3443	32.3398	16.436	26.1589	1.04707	0.861497	1.23602	0.418801	-1.54325	0.111198		dihydrofolate reductase
ETEC_0049	22.4377	26.9007	18.7396	26.4721	-1.17954	0.298103	1.01623	0.917185	-1.41742	0.0383998		bis(5'-nucleosyl)-tetraphosphatase
ETEC_0050	27.7369	27.7605	24.6945	38.3736	-1.38287	0.0659587	-1.38351	0.0631058	-1.55899	0.0155299		conserved hypothetical protein
ETEC_0051	60.4776	72.5087	48.8109	78.6206	-1.29941	0.228637	-1.08486	0.706532	-1.60642	0.0324478		dimethyladenosine transferase(S-adenosylmethionine-6-N',N'-adenosyl (rRNA)dimethyltransferase)
ETEC_0052	53.1405	50.7977	44.6168	69.1985	-1.30172	0.189669	-1.3628	0.122705	-1.54656	0.0337205		4-hydroxythreonine-4-phosphate dehydrogenase
ETEC_0053	228.396	193.464	226.805	230.375	-1.00872	0.954277	-1.19113	0.248194	-1.01385	0.928047		chaperone precursor (peptidyl-prolyl cis-transisomerase)
ETEC_0054	358.812	289.419	323.299	288.116	1.24535	0.0978462	1.00435	0.973824	1.12288	0.38458		organic solvent tolerance protein precursor
ETEC_0055	23.1522	21.0699	16.0864	16.6716	1.38951	0.0539088	1.26512	0.164563	-1.04497	0.810285		DnaJ-like protein
ETEC_0056	16.4158	21.7335	10.0106	14.0795	1.16381	0.428367	1.54624	0.0193842	-1.34853	0.149258		conserved hypothetical protein
ETEC_0057	16.8937	22.2055	15.2291	51.7598	-3.05359	1.2099e-05	-2.33275	0.000699636	-3.41088	3.29396e-06		ribosomal large subunit pseudouridine synthase A
ETEC_0058	57.6569	84.4108	39.0663	125.545	-2.1756	0.0126074	-1.4876	0.197217	-3.21567	0.000254553		RNA polymerase-associated protein
ETEC_0059	15.1524	13.6925	17.3657	21.9046	-1.4471	0.0411653	-1.59486	0.00918391	-1.30757	0.154471		DNA polymerase II
ETEC_0061	8.6965	4.27018	6.35499	3.03652	2.84586	7.66821e-05	1.4147	0.205169	2.15017	0.00640068		L-arabinose isomerase
ETEC_0062	4.07665	3.48482	3.5457	1.61889	2.49434	0.00964908	2.16145	0.027398	2.38984	0.0170629		ribulokinase
ETEC_0063	53.6315	10.1584	78.8998	11.1131	4.8159	1.7208e-12	-1.09021	0.702936	7.10662	5.70886e-18		arabinose operon regulatory protein
ETEC_0064	20.2426	9.42333	26.2288	6.80335	2.96882	9.50272e-08	1.38504	0.1199	3.79914	1.39166e-10		putative membrane protein
ETEC_0065	6.59198	5.18643	6.04721	5.72705	1.15328	0.557027	-1.09863	0.698248	-1.0071	0.978239		thiamine ABC transport system, ATP-bindingprotein
ETEC_0066	7.27832	7.88688	4.5305	4.36923	1.67089	0.0591799	1.80811	0.0263217	1.123	0.692014		thiamine ABC transport system, permease protein
ETEC_0067	15.3824	14.2171	8.7884	5.84338	2.6313	9.25904e-07	2.43354	5.08698e-06	1.59559	0.0293219		thiamine ABC transport system, substrate-bindingprotein precursor
ETEC_0068	7.11863	7.91202	9.53579	7.43747	-1.04891	0.835422	1.06366	0.78154	1.35023	0.193191		putative substrate-binding protein
ETEC_0069	11.8183	15.2159	11.6153	12.7567	-1.07972	0.666935	1.19484	0.297023	-1.0518	0.786103		putative broad specificity sugar efflux system
ETEC_0070	11.8982	6.47121	11.0591	4.49413	2.64359	1.89186e-05	1.44389	0.115352	2.54001	7.54376e-05		3-isopropylmalate dehydratase small subunit
ETEC_0071	10.8776	7.31598	12.5934	4.59559	2.36833	0.000173078	1.59537	0.0440229	2.72179	2.23872e-05		3-isopropylmalate dehydratase large subunit
ETEC_0072	9.1553	5.28109	7.92449	3.60721	2.5346	7.79974e-05	1.47482	0.10801	2.17993	0.0018131		3-isopropylmalate dehydrogenase
ETEC_0073	9.77132	5.88725	8.64331	4.46903	2.19044	0.00618602	1.32565	0.32992	1.97918	0.0211913		2-isopropylmalate synthase
ETEC_0074	2.94931	1.71369	2.22458	3.12971	-1.0603	0.830448	-1.83763	0.0344039	-1.31617	0.363488	leuL	leu operon leader peptide (leu operon attenuatorpeptide)
ETEC_0075	4.49077	4.04266	4.33925	3.73707	1.19524	0.606808	1.09312	0.79444	1.22562	0.568649		LysR-family transcriptional regulator
ETEC_0076	10.9115	11.0858	11.7428	7.89814	1.38157	0.155272	1.41003	0.124209	1.53782	0.0650809		acetolactate synthase isozyme III large subunit
ETEC_0077	5.20524	5.20961	5.22511	3.08311	1.6794	0.0587514	1.69922	0.0472502	1.69156	0.0677883		acetolactate synthase isozyme III small subunit
ETEC_0078	94.0199	47.024	130.933	56.9404	1.65101	0.0115322	-1.21122	0.335575	2.30516	3.117e-05		fructose repressor
ETEC_0079	54.1996	46.1048	44.3024	40.6194	1.33407	0.139404	1.13499	0.515101	1.08557	0.680388		conserved hypothetical protein
ETEC_0080	63.4124	52.3595	58.272	43.5667	1.45519	0.059207	1.20197	0.353651	1.34554	0.140329		S-adenosyl-L-methionine-dependentmethyltransferase
ETEC_0081	18.2519	16.0636	16.9503	16.0847	1.13323	0.484059	-1.00328	0.98528	1.0724	0.707566		cell division protein FtsL
ETEC_0082	100.594	83.8594	113.141	110.841	-1.10191	0.623655	-1.3218	0.158702	1.01755	0.930363		peptidoglycan synthetase (penicillin-bindingprotein 3)
ETEC_0083	60.1395	58.161	64.0443	62.0901	-1.03212	0.874327	-1.06783	0.741938	1.02945	0.885875		UDP-N-acetylmuramoylalanyl-D-glutamate--2,6-diaminopimelate ligase
ETEC_0084	55.7882	56.6758	63.6399	70.32	-1.26026	0.246693	-1.24124	0.277241	-1.10443	0.622093		UDP-N-acetylmuramoyl-tripeptide--D-alanyl-D-alanine ligase
ETEC_0085	30.5724	32.1475	32.1156	44.3935	-1.45129	0.0460745	-1.38059	0.0811638	-1.37769	0.0931051		phospho-N-acetylmuramoyl-pentapeptide-transferase
ETEC_0086	64.7921	54.0439	65.1082	76.6723	-1.18327	0.406295	-1.41897	0.0845284	-1.18492	0.408618		UDP-N-acetylmuramoylalanine--D-glutamate ligase
ETEC_0087	56.2478	46.3081	55.1833	76.5656	-1.36139	0.142594	-1.65339	0.017106	-1.4058	0.11134		cell division protein FtsW
ETEC_0088	42.2067	40.003	39.739	54.0671	-1.2804	0.204134	-1.35192	0.1201	-1.35762	0.123965		UDP-N-acetylglucosamine--N-acetylmuramyl-(pentapeptide pyrophosphoryl-undecaprenol N-acetylglucosaminetransferase
ETEC_0089	68.2192	71.483	62.4573	80.5485	-1.18023	0.434016	-1.1268	0.571744	-1.29153	0.233409		UDP-N-acetylmuramate:alanine ligase
ETEC_0090	70.5124	73.3384	84.6062	90.3176	-1.28076	0.222486	-1.23205	0.301881	-1.07236	0.732351		D-alanine--D-alanine ligase B
ETEC_0091	51.0695	52.0726	54.7832	61.7174	-1.20883	0.379241	-1.1848	0.429882	-1.1423	0.543119		cell division protein FtsQ
ETEC_0092	106.516	90.8722	109.294	91.1141	1.16901	0.435316	-1.00286	0.988592	1.19514	0.377072		cell division protein FtsA
ETEC_0093	326.634	246.333	337.207	283.76	1.15106	0.292893	-1.15216	0.289817	1.18894	0.198056		cell division protein FtsZ
ETEC_0094	507.689	497.046	515.118	505.521	1.00432	0.977079	-1.01715	0.909675	1.01852	0.902918		UDP-3-O-[3-hydroxymyristoyl] N-acetylglucosaminedeacetylase
ETEC_0095	70.3903	62.4181	46.3905	56.5928	1.24374	0.29362	1.10279	0.636887	-1.23936	0.313983		secretion monitor precursor
ETEC_0096	526.07	477.778	362.443	570.131	-1.08366	0.606428	-1.19339	0.256983	-1.57326	0.00398432		preprotein translocase SecA subunit
ETEC_0097	6.09926	7.44785	4.58762	7.42589	-1.21342	0.403067	1.00299	0.989233	-1.70825	0.0383794		mutator protein(7,8-dihydro-8-oxoguanine-triphosphatase)
ETEC_0098	13.1194	12.1378	8.71803	14.1578	-1.07723	0.69207	-1.17025	0.397302	-1.64203	0.016756		putative zinc binding protein
ETEC_0099	23.9817	25.3691	18.1725	20.863	1.15067	0.411043	1.21419	0.248996	-1.13199	0.492291		conserved hypothetical protein
ETEC_0100	17.9598	20.1285	13.4331	17.3623	1.03438	0.843885	1.16169	0.371499	-1.3151	0.139983		dephospho-CoA kinase
ETEC_0101	132.999	103.805	190.023	114.407	1.16275	0.448583	-1.1026	0.623567	1.66157	0.0112349		GMP reductase
ETEC_0102	3.39156	3.93593	3.93917	2.70375	1.24822	0.495677	1.47191	0.215638	1.4704	0.250171		protein transport protein HofC
ETEC_0103	2.76272	5.87713	7.42547	7.15956	-2.60987	0.00132309	-1.21588	0.466838	-1.03791	0.896148		protein transport protein HofB
ETEC_0105	29.7218	24.0592	31.5001	25.7699	1.15337	0.418645	-1.07202	0.693192	1.20606	0.302159		nicotinate-nucleotide pyrophosphorylase[carboxylating]
ETEC_0106	12.0881	9.00748	13.9146	12.2492	-1.01614	0.936842	-1.36137	0.128636	1.14821	0.505578		N-acetyl-anhydromuramyl-L-alanine-amidase
ETEC_0107	28.091	17.6072	37.3649	20.6701	1.35756	0.091674	-1.17226	0.385258	1.8269	0.00102009		AmpE protein
ETEC_0108	32.4271	25.9583	27.4752	16.364	1.9803	9.87787e-05	1.58782	0.00818794	1.6778	0.00441619		aromatic amino acid transport protein
ETEC_0109	59.3287	45.9671	71.0169	73.8925	-1.24478	0.53961	-1.60884	0.184563	-1.04227	0.907902		pyruvate dehydrogenase complex repressor
ETEC_0110	1106.39	526.394	1458.11	1214.92	-1.09807	0.730424	-2.30808	0.00238936	1.20008	0.502079		pyruvate dehydrogenase E1 component
ETEC_0111	674.54	309.981	928.229	488.456	1.38102	0.101625	-1.57603	0.0214842	1.90034	0.00122027		dihydrolipoamide acetyltransferase component (E2)of pyruvate dehydrogenase
ETEC_0112	2324.67	1640.18	2833.43	1490.14	1.56004	0.240755	1.10068	0.799469	1.90145	0.0914693		dihydrolipoyl dehydrogenase (E3 component ofpyruvate and 2-oxoglutarate dehydrogenase complexes)
ETEC_0113	6.01238	5.42406	6.45827	5.69368	1.05405	0.832313	-1.04273	0.864262	1.04329	0.873386		putative exported protein
ETEC_0114	1705.06	1648.56	2082.84	1342.44	1.27011	0.476521	1.22803	0.540672	1.55166	0.192138		aconitate hydratase 2 (citrate hydro-lyase 2)
ETEC_0115	38.6331	37.1283	46.085	43.3596	-1.12226	0.582142	-1.16881	0.455085	1.05243	0.809973		conserved hypothetical protein
ETEC_0116	152.313	157.155	146.628	255.691	-1.67809	0.00970987	-1.6274	0.0147898	-1.74294	0.0058232		S-adenosylmethionine decarboxylase proenzyme[contains: S-adenosylmethionine decarboxylase beta chain;S-adenosylmethionine decarboxylase alpha chain]
ETEC_0117	157.736	170.89	163.436	240.845	-1.52631	0.0550299	-1.40964	0.118366	-1.47468	0.0790812		spermidine synthase
ETEC_0118	18.287	18.1086	10.4436	25.8446	-1.41471	0.0465308	-1.42681	0.0385301	-2.62621	8.86173e-07		conserved hypothetical protein
ETEC_0119	19.2021	20.5372	20.1025	20.6885	-1.07787	0.672612	-1.00854	0.961104	1.00704	0.9692		blue copper oxidase precursor (copper effluxoxidase)
ETEC_0120	16.4651	69.2477	15.8094	76.3068	-4.63908	1.18464e-11	-1.10205	0.643751	-4.71615	2.30423e-11		quinoprotein glucose dehydrogenase
ETEC_0121	103.388	124.891	68.3178	149.133	-1.44187	0.114299	-1.19437	0.4414	-2.17196	0.00102825		hypoxanthine phosphoribosyltransferase
ETEC_0122	212.303	272.629	170.046	167.33	1.26871	0.134962	1.62904	0.00219182	1.02149	0.894495		carbonic anhydrase 2
ETEC_0123	28.9946	31.6641	30.6451	34.6898	-1.19563	0.324251	-1.09666	0.606577	-1.11796	0.547088	yadG	ABC transporter, ATP-binding protein
ETEC_0124	19.776	22.9063	24.6264	30.4752	-1.53816	0.021894	-1.33205	0.119989	-1.21451	0.307372	yadH	ABC transporter, permease protein
ETEC_0125	9.99761	6.14089	17.4185	11.5456	-1.15495	0.466395	-1.89293	0.00172363	1.4857	0.0448333	yadI	PTS system IIA component
ETEC_0126	10.7249	14.6068	12.7034	14.4721	-1.3516	0.131137	1.01357	0.943822	-1.15283	0.490319	yadE	putative polysaccharide deacetylase
ETEC_0127	149.07	147.634	81.8323	114.976	1.2967	0.187515	1.28378	0.20447	-1.39858	0.0937363		aspartate L-decarboxylase
ETEC_0128	7.36147	5.60425	5.1152	5.78852	1.26684	0.309161	-1.03425	0.88514	-1.1026	0.70143	yadD	putative transposase
ETEC_0129	113.007	83.5392	141.825	98.8604	1.14316	0.502242	-1.18356	0.398498	1.43877	0.0696013	panC	pantoate--beta-alanine ligase
ETEC_0130	47.2948	35.4701	53.1765	53.0645	-1.12135	0.597918	-1.49648	0.0644368	-1.00207	0.99248	panB	3-methyl-2-oxobutanoate hydroxymethyltransferase
ETEC_0131	3.59799	6.78946	4.28647	4.37254	-1.22135	0.586922	1.56144	0.202931	-1.04618	0.905383	yadC	putative fimbrial protein
ETEC_0133	1.34206	2.95015	2.06852	1.42921	-1.07616	0.860918	2.06425	0.050448	1.70916	0.179114		predicted fimbrial-like adhesin protein
ETEC_0135	1.67054	6.70589	4.59424	3.9998	-2.39893	0.0345586	1.6859	0.154988	1.21317	0.616655		fimbrial outer membrane usher protein
ETEC_0138	11.8982	20.5724	8.8565	14.8316	-1.24356	0.225649	1.38549	0.0548597	-1.78751	0.00373527		2-amino-4-hydroxy-6-hydroxymethyldihydropteridine pyrophosphokinase
ETEC_0139	125.945	152.504	84.0854	95.1856	1.32354	0.224808	1.60184	0.0414952	-1.12865	0.603241		poly(A) polymerase
ETEC_0140	22.8204	25.768	13.0639	13.0046	1.75756	0.00986167	1.98214	0.00158209	1.04585	0.845212		glutamyl-Q tRNA(Asp) synthetase
ETEC_0141	722.111	546.433	968.501	415.67	1.7372	0.00158002	1.31452	0.116038	2.33076	1.58797e-06		dosage-dependent dnaK suppressor protein
ETEC_0142	51.9362	37.8817	63.2791	42.0658	1.2338	0.378467	-1.1103	0.661093	1.48558	0.10092		sugar fermentation stimulation protein
ETEC_0143	12.2113	8.85144	8.42351	7.3793	1.65231	0.0149374	1.19999	0.379447	1.21413	0.379357		2'-5' RNA ligase
ETEC_0144	27.4659	26.2583	24.0922	35.1538	-1.27898	0.158069	-1.33828	0.0920721	-1.4601	0.0372394		ATP-dependent helicase
ETEC_0145	87.8438	85.0685	84.0084	100.394	-1.14255	0.520905	-1.18047	0.423421	-1.19318	0.399214		penicillin-binding protein 1B [includes:penicillin-insensitive transglycosylase; penicillinsensitive transpeptidase]
ETEC_0146	308.069	50.0596	361.921	36.6943	8.39319	1.21857e-33	1.36334	0.0646339	9.84542	8.51244e-38		ferrichrome-iron TonB-dependent receptor
ETEC_0147	30.8868	6.5427	29.1722	5.27269	5.85051	3.17521e-20	1.24758	0.287319	5.49884	4.38843e-18		ferrichrome transport ATP-binding protein
ETEC_0148	20.1677	3.93789	16.7415	3.40926	5.8933	2.34269e-18	1.15701	0.530452	4.93086	4.45592e-14		ferrichrome-binding periplasmic protein
ETEC_0149	26.1193	6.47023	24.1032	5.74689	4.54389	1.63362e-11	1.13509	0.590471	4.14848	6.36115e-10		ferrichrome transport system permease protein
ETEC_0150	121.171	99.5954	134.809	102.453	1.1829	0.438936	-1.02915	0.894605	1.31842	0.204942		glutamate-1-semialdehyde 2,1-aminomutase
ETEC_0151	24.3346	26.1254	27.7522	29.2952	-1.20492	0.319716	-1.12013	0.539475	-1.0711	0.72073		H(+)/Cl(-) exchange transporter
ETEC_0152	78.6458	102.985	47.4546	60.4657	1.30068	0.201733	1.70277	0.00968697	-1.27408	0.250085		conserved hypothetical protein
ETEC_0153	11.2189	11.6616	8.26082	9.38746	1.19524	0.343512	1.23799	0.245359	-1.10515	0.625105		putative membrane protein
ETEC_0154	13.1699	13.5767	9.29177	17.7816	-1.34589	0.102396	-1.31145	0.128259	-1.89389	0.00131483		vitamin B12-binding protein
ETEC_0155	92.3101	74.0804	105.705	86.6423	1.06569	0.773064	-1.17017	0.47652	1.22293	0.36424		MTA/SAH nucleosidase (5'-methylthioadenosinenucleosidase)
ETEC_0156	47.783	33.3236	52.5017	32.1691	1.48373	0.121123	1.03614	0.888941	1.63717	0.0548183		deoxyguanosinetriphosphate triphosphohydrolase
ETEC_0157	641.756	214.851	699.505	160.851	3.98899	4.72025e-13	1.3354	0.118705	4.3491	2.0831e-14		putative protease Do precursor
ETEC_0158	35.5419	27.5953	31.2803	32.9457	1.07904	0.673496	-1.19531	0.323757	-1.06272	0.744529		putative carbohydrate diacid regulator (sugardiacid regulator)
ETEC_0159	79.9072	57.8228	114.623	62.8958	1.26973	0.305271	-1.08769	0.718163	1.82265	0.0105577		conserved hypothetical protein
ETEC_0160	7.73918	4.97296	9.36649	7.85846	-1.02056	0.934672	-1.57599	0.0717297	1.15778	0.568135		putative phosphodiesterase
ETEC_0161	286.247	197.804	314.615	220.967	1.29535	0.0612774	-1.11712	0.423187	1.42599	0.0106993		2,3,4,5-tetrahydropyridine-2-carboxylateN-succinyltransferase
ETEC_0162	31.0933	26.1747	33.8764	30.3087	1.02624	0.881002	-1.15747	0.396986	1.11852	0.527178		[protein-PII] uridylyltransferase
ETEC_0163	161.227	157.605	140.489	167.12	-1.03633	0.847809	-1.06068	0.751131	-1.1883	0.357426		methionine aminopeptidase
ETEC_0164	3308.81	3349.99	3275.18	3252.93	1.01718	0.971866	1.02984	0.951463	1.00684	0.988733		30S ribosomal protein S2
ETEC_0165	2121.83	2328.44	2427.85	2548.41	-1.20104	0.658322	-1.09448	0.827386	-1.04963	0.906866		elongation factor Ts
ETEC_0166	170.483	191.48	156.329	183.684	-1.07714	0.685667	1.04221	0.821496	-1.17245	0.38941		uridylate kinase
ETEC_0167	443.765	368.436	429.988	328.018	1.35294	0.0530221	1.12301	0.457015	1.31409	0.0811277		ribosome recycling factor
ETEC_0168	41.0077	44.6545	31.4583	41.1868	-1.0039	0.986189	1.08291	0.72161	-1.33224	0.215205		1-deoxy-D-xylulose 5-phosphate reductoisomerase
ETEC_0169	143.357	158.566	88.6223	97.7492	1.46668	0.0433491	1.62205	0.0106853	-1.10549	0.601469		undecaprenyl pyrophosphate synthetase
ETEC_0170	119.524	131.504	86.3121	114.727	1.04211	0.84652	1.14595	0.521942	-1.33013	0.186225		phosphatidate cytidylyltransferase
ETEC_0171	246.452	211.601	162.231	208.947	1.1794	0.281147	1.01253	0.935133	-1.28961	0.101039		protease
ETEC_0172	871.849	776.668	837.996	895.381	-1.02699	0.899297	-1.1529	0.499077	-1.06843	0.753335		outer membrane protein assembly factor
ETEC_0173	374.728	552.169	352.716	568.907	-1.51818	0.00357483	-1.03042	0.833388	-1.612	0.000923311		chaperone protein
ETEC_0174	366.325	402.59	258.648	483.574	-1.31998	0.0439056	-1.20132	0.182028	-1.86634	8.0222e-06		UDP-3-O-[3-hydroxymyristoyl] glucosamineN-acyltransferase
ETEC_0175	129.92	171.765	98.7979	183.983	-1.41585	0.0540757	-1.07133	0.701006	-1.85843	0.000736094		(3R)-hydroxymyristoyl-[acyl carrier protein]dehydratase
ETEC_0176	197.179	227.002	170.743	276.096	-1.39986	0.0521874	-1.21653	0.25626	-1.61293	0.00623993		acyl-[acyl-carrier-protein]--UDP-N-acetylglucosamine O-acyltransferase
ETEC_0177	77.5057	84.6167	37.9915	61.4765	1.26078	0.262367	1.3763	0.12149	-1.59757	0.0278026		lipid-A-disaccharide synthase
ETEC_0178	25.3556	25.3329	14.152	21.1661	1.19987	0.36116	1.19559	0.366973	-1.48642	0.0637619		ribonuclease HII
ETEC_0179	153.062	165.086	117.017	202.956	-1.32556	0.12142	-1.22956	0.254804	-1.7315	0.00293734		DNA polymerase III alpha subunit
ETEC_0180	285.382	234.968	212.531	214.941	1.32787	0.125929	1.09299	0.630823	-1.00581	0.97513		acetyl-coenzyme A carboxylase carboxyltransferase subunit alpha
ETEC_0181	24.3979	29.3021	30.6165	31.0892	-1.27597	0.216409	-1.06031	0.762805	-1.0006	0.99762		lysine decarboxylase, constitutive
ETEC_0182	7.36975	6.4611	6.91113	6.76697	1.0887	0.691173	-1.05037	0.816227	1.05836	0.801534		conserved hypothetical protein
ETEC_0183	17.5668	15.8593	15.4094	14.76	1.18974	0.308321	1.07541	0.666599	1.06579	0.72264		tRNA(Ile)-lysidine synthase
ETEC_0184	37.1698	20.37	39.9368	19.6602	1.88742	0.00263968	1.03558	0.869203	2.04386	0.000849462		Rho-binding antiterminator
ETEC_0185	24.8331	14.5282	30.8297	17.5519	1.41203	0.0659303	-1.20889	0.319083	1.76347	0.00294994		conserved hypothetical protein
ETEC_0186	10.3414	10.9709	9.5182	11.6104	-1.11983	0.564266	-1.06036	0.759602	-1.16544	0.457964		conserved hypothetical protein
ETEC_0187	5.51262	9.03262	5.46251	8.19618	-1.48827	0.0782207	1.0961	0.661338	-1.5234	0.0804887		putative peptidyl-tRNA hydrolase
ETEC_0188	15.8975	18.9906	18.8671	25.68	-1.61209	0.00567983	-1.35381	0.0710418	-1.36302	0.0813039		copper homeostasis protein (lipoprotein nlpE)
ETEC_0189	4.20573	5.04346	5.68232	4.8018	-1.14335	0.620361	1.05739	0.828647	1.11933	0.686407		putative lipoprotein, pseudogene
ETEC_0190	264.784	285.428	221.095	324.023	-1.22343	0.287185	-1.13541	0.502052	-1.46339	0.0459245		prolyl-tRNA synthetase
ETEC_0191	17.5328	18.5597	11.9164	13.9781	1.25572	0.199322	1.32828	0.103061	-1.1319	0.51649		conserved hypothetical protein
ETEC_0192	32.1458	31.8776	26.1849	20.7583	1.5496	0.02348	1.53402	0.0258991	1.28549	0.20669		RcsF--phosphorelay glucose and zinc sensor
ETEC_0193	181.466	142.237	222.044	116.387	1.55911	0.00610791	1.22186	0.214786	1.90773	7.61558e-05		D-methionine ABC transporter, substrate-bindinglipoprotein
ETEC_0194	22.3169	22.5469	25.1956	27.8878	-1.24875	0.252766	-1.23689	0.268855	-1.15911	0.462928		D-methionine ABC transporter, permease protein
ETEC_0195	22.7137	26.0487	23.6855	24.2241	-1.06421	0.772925	1.07398	0.737944	-1.04032	0.858607		D-methionine ABC transporter, ATP-bindingprotein
ETEC_0196	22.7323	23.1198	23.9053	40.1954	-1.76565	0.00281612	-1.73976	0.00329284	-1.72518	0.00562253		D,D-heptose 1,7-bisphosphate phosphatase
ETEC_0197	7.46945	9.67205	13.299	14.1661	-1.8959	0.00138677	-1.46085	0.0459714	-1.13201	0.536382		2,5-diketo-D-gluconic acid reductase B
ETEC_0198	17.2722	11.5287	27.9148	12.9448	1.331	0.121871	-1.12195	0.53803	2.1349	4.64114e-05		LysR-family transcriptional regulator
ETEC_0199	36.4731	17.0736	48.2063	26.5435	1.37263	0.0857938	-1.55427	0.0193451	1.80398	0.00161355		conserved hypothetical protein
ETEC_0200	5.14195	4.29434	8.97737	7.96322	-1.54423	0.0970234	-1.84215	0.0189134	1.02034	0.940284		putative methyltransferase
ETEC_0201	556.569	534.857	259.565	217.983	2.55347	1.65653e-08	2.45351	6.17623e-08	1.19259	0.284662		membrane-bound lytic murein transglycosylase Dprecursor
ETEC_0202	39.9925	45.0406	46.0345	39.0124	1.02436	0.908485	1.15499	0.48829	1.17597	0.444772		probable hydroxyacylglutathione hydrolase
ETEC_0203	34.8716	34.7794	35.6634	37.1906	-1.06757	0.765169	-1.06964	0.75722	-1.0612	0.790462		conserved hypothetical protein
ETEC_0204	14.6468	18.7007	12.2923	18.4405	-1.25796	0.18555	1.01647	0.922157	-1.50143	0.0285944		ribonuclease HI
ETEC_0205	53.7623	47.6451	37.1561	50.3667	1.06774	0.745282	-1.05773	0.78052	-1.34636	0.151267		DNA polymerase III epsilon subunit
ETEC_0206	2.54222	3.20085	4.37878	4.45085	-1.74702	0.0442386	-1.39391	0.198625	-1.15226	0.612753		conserved hypothetical protein
ETEC_0207	1.39253	1.95132	3.02909	2.67204	-1.90307	0.0936895	-1.36487	0.380609	-1.02583	0.945696		conserved hypothetical protein
ETEC_0212	13.9535	17.3233	13.1078	24.3206	-1.7428	0.00203659	-1.40347	0.0516569	-1.98665	0.000387473		is1 transposase, pseudogene
ETEC_0213	15.0208	23.4984	13.3057	26.5884	-1.77537	0.0126806	-1.13147	0.580421	-2.02462	0.00339526		conserved hypothetical protein
ETEC_0214	2.62786	3.33076	2.03333	2.18792	1.20025	0.546499	1.5307	0.131215	-1.04275	0.900582		predicted transposase protein, C-terminalfragment, pseudogene
ETEC_0216	8.71181	7.84152	8.30035	10.469	-1.20279	0.367728	-1.33805	0.150212	-1.3515	0.173461	silE	putative copper/silver-binding protein SilEprecursor
ETEC_0217	26.8908	21.3095	29.8316	28.1442	-1.0478	0.797549	-1.32084	0.126578	1.04397	0.81799		sensory histidine kinase in two-componentregulatory system with CusR, senses copper ions
ETEC_0218	14.4379	9.8271	16.5678	11.7436	1.22619	0.265553	-1.19345	0.339864	1.42873	0.0579604	silR	DNA-binding response regulator transcriptionalregulator
ETEC_0219	11.9602	14.1094	12.3341	11.8949	1.00334	0.986466	1.18794	0.366423	1.09894	0.640352	silC	probable outer membrane lipoprotein SilCprecursor
ETEC_0220	2.73459	3.60364	2.16083	6.6771	-2.44782	0.00199605	-1.82909	0.0255572	-2.92686	0.000693201	cusF	periplasmic copper-binding protein
ETEC_0221	7.79793	12.5155	8.24985	15.1429	-1.94165	0.00102271	-1.20811	0.317505	-1.6989	0.0108448	silB	copper/silver efflux system, membrane fusionprotein
ETEC_0222	11.3761	17.868	12.9012	26.4338	-2.32049	3.0473e-06	-1.47573	0.0223516	-1.98259	0.000224796	silA	copper/silver efflux system, membrane component
ETEC_0223	6.90516	7.96131	8.53776	8.61387	-1.24877	0.329149	-1.08701	0.704361	-1.08168	0.741535		conserved hypothetical exported protein
ETEC_0224	18.3925	22.4232	21.7995	23.0725	-1.25672	0.263951	-1.02691	0.89462	-1.03688	0.861571		putative cation-transporting P-type atpase
ETEC_0225	2.934	2.4638	3.57427	3.84679	-1.3211	0.412523	-1.57321	0.179445	-1.05341	0.881071		conserved hypothetical exported protein
ETEC_0226	7.35568	14.049	4.81405	6.87504	1.07117	0.749648	2.04677	0.00034893	-1.36685	0.192046		putative peptidase
ETEC_0227	1.33503	2.37925	1.55853	2.178	-1.64468	0.164324	1.0962	0.768789	-1.19091	0.624934		probable copper-binding protein PcoE precursor
ETEC_0228	6.91798	7.4126	10.1952	6.95831	-1.0118	0.963298	1.06418	0.802626	1.45551	0.145121		copper resistance protein A precursor
ETEC_0229	5.78484	4.53295	8.0168	6.08326	-1.05045	0.853036	-1.3414	0.269338	1.27352	0.374299		putative copper resistance protein
ETEC_0230	40.5638	20.0962	54.4843	36.0948	1.1228	0.593587	-1.7963	0.0079896	1.49762	0.0656789		putative transposase
ETEC_0231	3.26372	4.04463	4.82502	5.54563	-1.69111	0.0439361	-1.36277	0.206267	-1.2319	0.434292		putative transposase
ETEC_0233	1.39253	1.9634	2.27073	2.46583	-1.76021	0.0802674	-1.2606	0.42359	-1.10826	0.745272		copper resistance protein c precursor
ETEC_0234	3.86318	5.72208	3.17418	5.39759	-1.39812	0.183544	1.06338	0.791841	-1.85414	0.0293287		transmembrane copper resistance protein D
ETEC_0235	6.04754	7.16486	9.14668	6.12459	-1.01643	0.948678	1.16222	0.539023	1.47838	0.125677		putative transcriptional regulatory protein PcoR
ETEC_0236	12.4178	14.9682	10.1139	14.0845	-1.1354	0.462276	1.06182	0.718267	-1.43157	0.0567444		putative sensor protein PcoS
ETEC_0237	5.15601	4.98504	4.71512	7.19623	-1.39382	0.138344	-1.44107	0.0936969	-1.59405	0.0564717		putative copper-binding protein PcoE precursor
ETEC_0240	8.44787	5.55692	6.38355	6.31427	1.33737	0.164162	-1.13924	0.541125	-1.00399	0.98612		putative transposase, pseudogene
ETEC_0244	11.9743	10.8994	14.4598	16.6802	-1.39624	0.0711329	-1.53256	0.0194494	-1.11144	0.574942		putative carbon-nitrogen hydrolase
ETEC_0245	33.7079	42.4548	41.6382	45.6991	-1.35689	0.160419	-1.07669	0.731128	-1.09981	0.664755		inhibitor of vertebrate lysozyme precursor
ETEC_0246	117.517	37.63	98.0242	12.0876	9.71088	1.17955e-15	3.11226	2.71626e-05	8.12372	1.11574e-13		acyl-CoA dehydrogenase
ETEC_0247	80.5559	51.0696	87.1872	57.2539	1.40698	0.114108	-1.12144	0.596198	1.53164	0.0500428		phosphoheptose isomerase
ETEC_0248	30.6403	24.5355	27.1455	19.3939	1.57817	0.010538	1.26375	0.188471	1.40838	0.0630703		putative amidotransferase
ETEC_0249	54.3981	44.364	29.1612	21.0478	2.58432	1.03734e-06	2.10771	0.000114868	1.38954	0.100412		putative exported protein
ETEC_0250	3.62034	3.30758	3.08187	4.97825	-1.37643	0.189538	-1.50196	0.0865615	-1.55982	0.0937203		predicted antitoxin of YafQ-DinJ toxin-antitoxinsystem
ETEC_0252	4.94833	3.79492	8.08055	4.60055	1.07224	0.774852	-1.2057	0.443145	1.69047	0.0314212		conserved hypothetical protein
ETEC_0253	2.71349	3.1868	3.87542	2.09474	1.29329	0.456352	1.54141	0.189066	1.85754	0.0749192		lateral flagellar export/assembly protein(FlhA-like) (pseudogene)
ETEC_0255	9.04029	8.64808	9.94022	13.4556	-1.48931	0.038759	-1.54746	0.0206461	-1.3755	0.114347		DNA polymerase IV
ETEC_0256	4.62688	5.67476	6.34836	7.72529	-1.67406	0.0305196	-1.35692	0.176002	-1.3051	0.279515		conserved hypothetical protein
ETEC_0257	4.95536	7.00489	4.54147	7.8317	-1.5829	0.0824166	-1.10876	0.680116	-1.748	0.0486113		conserved hypothetical protein
ETEC_0258	2.01309	3.23511	1.28594	2.04814	-1.02673	0.945875	1.58843	0.200251	-1.65662	0.256602		putative acetyltransferase
ETEC_0260	471.783	396.243	571.447	391.562	1.20482	0.183029	1.01189	0.932655	1.46033	0.00704812		aminoacyl-histidine dipeptidase
ETEC_0261	73.0629	113.61	20.074	57.6092	1.26886	0.418062	1.97166	0.0215942	-2.8154	0.000759301		xanthine phosphoribosyltransferase
ETEC_0262	34.5084	27.5218	42.3899	42.3235	-1.22565	0.292133	-1.53846	0.0260719	-1.00838	0.96602		esterase
ETEC_0263	274.534	131.129	202.417	83.5785	3.28378	5.41194e-10	1.56879	0.0165625	2.42852	3.15891e-06		sigma factor-binding protein crl (curlin genestranscriptional activator)
ETEC_0264	3.5558	4.1876	3.51052	1.95165	1.81052	0.0465214	2.14692	0.00707799	1.8322	0.0534143		outer membrane pore protein E
ETEC_0265	51.0086	39.3094	50.4508	31.3638	1.62587	0.0127167	1.25336	0.245888	1.61614	0.015274		glutamate 5-kinase
ETEC_0266	77.9549	67.1845	99.2176	77.0166	1.01228	0.951014	-1.14682	0.490392	1.28633	0.20833		gamma-glutamyl phosphate reductase
ETEC_0267	13.0665	11.1814	15.5764	12.8665	1.01328	0.948563	-1.14538	0.503818	1.19294	0.402182		prophage integrase
ETEC_0272	2.03543	3.12838	2.05092	4.35931	-2.12297	0.00991735	-1.37999	0.220671	-1.86623	0.0398139		conserved hypothetical protein
ETEC_0273	8.01016	4.40206	9.78417	4.6521	1.7116	0.0504273	-1.05532	0.848327	2.11265	0.00763082		conserved hypothetical protein
ETEC_0274	44.2805	41.1739	53.7655	63.521	-1.43462	0.0806553	-1.54388	0.0351894	-1.19327	0.39739		putative cI regulatory protein
ETEC_0276	3.84208	5.79554	5.13714	6.78186	-1.7595	0.0468759	-1.1747	0.547442	-1.56089	0.142248		e14 prophage; predicted DNA-bindingtranscriptional regulator
ETEC_0277	2.1703	1.92716	2.62466	2.75696	-1.27909	0.480276	-1.41847	0.306124	1.10075	0.781291		conserved hypothetical protein
ETEC_0277A	1.67757	2.28459	1.47719	2.75531	-1.65799	0.148113	-1.20705	0.559057	-1.82535	0.11263		putative phage O protein
ETEC_0280	0.985446	2.07014	1.47719	1.98336	-2.00218	0.0637214	1.04317	0.892926	-1.31948	0.453068		conserved hypothetical protein
ETEC_0281	13.6589	22.7574	19.6782	20.482	-1.50327	0.0333065	1.11277	0.559272	-1.03854	0.844823		putative KAP-NTPase protein
ETEC_0286	1.87822	4.00839	3.00053	3.46578	-1.83185	0.0471362	1.16669	0.557751	-1.20734	0.536142		conserved hypothetical exported protein
ETEC_0289	1.81368	3.68622	2.55429	3.64223	-2.00626	0.0499669	1.02413	0.94014	-1.60278	0.203202		putative terminase large subunit
ETEC_0290	2.67833	4.00938	2.87303	3.35771	-1.24577	0.440756	1.19376	0.497296	-1.25271	0.461873		phage portal protein, hk97 family
ETEC_0291	1.82775	2.59371	2.35207	2.17966	-1.20201	0.56993	1.18868	0.555799	1.1667	0.632829		putative capsid protease
ETEC_0292	9.32533	11.5186	11.9911	12.078	-1.29851	0.177704	-1.0515	0.78698	-1.00452	0.981849		phage capsid protein
ETEC_0297	1.88526	3.16461	2.14324	2.04649	-1.08248	0.8068	1.54872	0.128876	-1.00159	0.996102		putative sheath protein
ETEC_0300	2.15623	3.8775	4.03148	1.81683	1.18239	0.661906	2.14305	0.0314463	2.10586	0.0501209		putative phage tail protein
ETEC_0301	14.2468	30.6855	12.0835	32.4024	-2.27255	3.30827e-06	-1.05647	0.740004	-2.72915	1.15528e-07		conserved hypothetical exported protein
ETEC_0302	0.885744	2.88976	1.55853	2.61222	-2.87421	0.00911848	1.12019	0.731922	-1.44286	0.336842		putative phage DNA circularisation protein
ETEC_0303	0.814173	2.68837	1.04854	2.62049	-3.15105	0.0038058	1.03393	0.916148	-2.36674	0.0327779	sb18	putative phage tail protein
ETEC_0309	1.15672	2.49807	1.66843	2.55901	-2.20859	0.0207034	-1.01682	0.95341	-1.43134	0.286081	tfaE	predicted tail fiber assembly protein
ETEC_0310	3.04198	3.96107	3.60283	3.02164	1.00345	0.990761	1.31547	0.324345	1.10559	0.748468		putative tail fiber assembly protein
ETEC_0311	1.4641	2.55649	1.55853	2.08316	-1.41218	0.370519	1.24461	0.528217	-1.15614	0.712815		putative pinE invertase/site-specific DNArecombinase
ETEC_0312	144.622	143.462	96.8262	125.38	1.15357	0.461627	1.14393	0.487716	-1.2875	0.198095		conserved hypothetical protein
ETEC_0314	136.311	58.6375	89.2379	32.7762	4.15611	5.734e-09	1.78925	0.0147615	2.72131	3.64188e-05		predicted AraC family DNA-binding transcriptionalactivator
ETEC_0315	4.4403	2.02182	2.33448	1.13807	3.83591	0.000571259	1.78432	0.152265	2.02464	0.101633	tnpF	putative IS2 from transposase, pseudogene
ETEC_0316	16.2164	13.0753	13.653	14.106	1.14843	0.43258	-1.07745	0.67156	-1.06745	0.730028		prophage integrase
ETEC_0321	7.55509	7.94432	8.27842	6.09483	1.23727	0.41806	1.31081	0.292952	1.40083	0.211449		putative prophage protein
ETEC_0324	1.97089	2.56955	1.84209	1.76197	1.11884	0.737276	1.46523	0.216736	1.03301	0.928598		putative prophage protein
ETEC_0325	8.5968	12.6072	12.7737	9.58872	-1.11788	0.632792	1.3211	0.212959	1.36214	0.186199		putative primase
ETEC_0326	2.38501	2.28361	2.86206	2.70045	-1.1339	0.682171	-1.16656	0.603073	1.19784	0.556536		putative prophage protein
ETEC_0327	15.8656	16.0264	21.1093	18.4038	-1.16243	0.405125	-1.14805	0.437102	1.15483	0.432787		putative prophage protein
ETEC_0328	3.37046	4.93673	4.35022	3.74864	-1.11308	0.682747	1.32315	0.244239	1.11834	0.678987		hypothetical protein
ETEC_0330	4.93426	6.79339	4.04907	4.89168	1.00768	0.974297	1.38998	0.13835	-1.2344	0.420312		putative DNA transfer protein
ETEC_0332	5.43402	10.7505	8.81697	8.89478	-1.63653	0.0726307	1.21585	0.447904	1.01001	0.970828		prophage protein
ETEC_0334	1.97793	2.1537	2.09708	2.66047	-1.34568	0.331526	-1.23653	0.461964	-1.21352	0.545251		prophage protein
ETEC_0335	4.36997	4.16443	6.86932	5.40089	-1.23864	0.413734	-1.29747	0.308813	1.14768	0.608609		prophage protein
ETEC_0336	3.12761	3.10422	3.68417	2.23286	1.39605	0.266631	1.40513	0.240809	1.62759	0.117255		prophage protein
ETEC_0337	11.4394	7.44785	11.7318	10.8983	1.0481	0.816335	-1.46132	0.0651836	1.1517	0.49593		prophage protein
ETEC_0338	3.87849	3.98719	5.15039	3.93005	-1.00765	0.980083	1.00579	0.984623	1.402	0.269151		hypothetical protein
ETEC_0339	0.964348	1.34418	4.2161	2.70541	-2.73971	0.0204434	-1.98622	0.0875285	1.32133	0.489562		putative transcriptional regulator
ETEC_0341	2.09873	3.54325	2.79831	4.03977	-1.9351	0.101125	-1.12699	0.750488	-1.32661	0.481545		putative xanthine dehydrogenase,molybdenum-binding subunit
ETEC_0344	2.21374	4.54503	2.29929	7.24779	-3.25779	1.37274e-05	-1.59318	0.0492652	-3.96769	7.21986e-06		putative membrane protein, pseudogene
ETEC_0346	8.29769	2.66519	5.92634	5.80866	1.42455	0.136783	-2.17655	0.00311707	1.05788	0.826156		putative transposase
ETEC_0347	4.42044	3.39016	4.38541	1.56403	2.80819	0.000271882	2.17105	0.00642065	2.92464	0.000276282		conserved hypothetical protein
ETEC_0348	2.26421	2.02281	2.47957	1.80857	1.26158	0.494011	1.11616	0.742318	1.49295	0.249949		putative fimbrial protein
ETEC_0349	7.77559	5.80663	7.57718	6.16457	1.25623	0.309952	-1.06372	0.784291	1.25185	0.340375		putative fimbrial protein
ETEC_0350	5.59826	6.22052	4.62943	3.89504	1.43414	0.215785	1.60472	0.0953397	1.35278	0.315616		putative fimbrial outer membrane usher protein
ETEC_0352	15.3766	10.8994	10.7271	6.40415	2.40222	4.38331e-05	1.69781	0.0140084	1.56385	0.0548932		putative fimbrial protein
ETEC_0353	2.49175	2.30777	0.828732	0.620591	3.92863	0.00112778	3.6807	0.00158118	1.90418	0.0180987		putative fimbrial transcriptional regulator
ETEC_0355	1.44301	2.48697	2.20698	1.89679	-1.29104	0.475561	1.30299	0.406444	1.1255	0.74218		50S ribosomal protein L36
ETEC_0356	2.1492	2.37925	2.17842	2.08151	1.02576	0.93711	1.14638	0.65361	1.19636	0.586877		50S ribosomal protein L31
ETEC_0357	8.0114	15.6056	13.0331	11.2159	-1.40225	0.134932	1.39625	0.116436	1.12838	0.596022		putative adhesin/invasin
ETEC_0358	13.0454	13.8365	10.9426	9.61051	1.35302	0.113512	1.43982	0.0508426	1.13863	0.523729		AraC-family transcriptional regulator
ETEC_0359	1.54974	3.11532	1.79593	2.38091	-1.52418	0.280579	1.32582	0.421442	-1.22706	0.608945		putative membrane protein
ETEC_0361	4.90489	13.8708	7.84314	14.7966	-3.03074	1.26543e-06	-1.06415	0.759136	-1.9387	0.00391603		putative pyridine nucleotide-disulfideoxidoreductase
ETEC_0362	6.04051	5.68585	10.0743	2.79198	2.14693	0.0046311	2.03971	0.00711616	3.71615	8.35894e-07		AraC-family transcriptional regulator
ETEC_0363	11.8593	21.3617	31.2451	36.2555	-3.0637	2.70204e-07	-1.70041	0.0103114	-1.17324	0.447152		conserved hypothetical protein
ETEC_0364	19.6291	34.9537	49.0307	39.4202	-2.00992	0.000419279	-1.12727	0.530254	1.24609	0.25586		putative electron transport protein
ETEC_0365	8.68947	14.1949	17.5064	15.5686	-1.79691	0.00262479	-1.09739	0.610425	1.14461	0.475429		conserved hypothetical protein
ETEC_0367	44.3343	19.334	46.8523	17.4918	2.53223	2.6838e-06	1.10565	0.614565	2.67957	9.41445e-07		choline dehydrogenase
ETEC_0368	62.6681	25.8473	69.9796	26.4236	2.36965	0.000120304	-1.02358	0.917237	2.65838	1.58468e-05		betaine aldehyde dehydrogenase
ETEC_0369	42.6133	11.2558	42.0801	14.0029	3.0389	8.1252e-09	-1.2443	0.273838	3.02397	1.60962e-08		TetR-family transcriptional regulator
ETEC_0370	45.5332	18.6312	46.9512	16.7698	2.71218	5.56193e-07	1.1118	0.59773	2.80621	3.3647e-07		high-affinity choline transport protein(BCCT-family transporter)
ETEC_0371	11.6636	15.7042	7.06719	11.048	1.05948	0.782636	1.42205	0.0826938	-1.5658	0.0533682		putative signal transduction protein
ETEC_0372	9.06263	6.51952	9.21705	6.88331	1.31838	0.195229	-1.05297	0.810443	1.40798	0.121312		LysR-family transcriptional regulator
ETEC_0374	2.80616	1.78419	3.44677	1.80195	1.54592	0.151931	1.00221	0.994269	1.93171	0.0336761		ankyrin repeat protein
ETEC_0381	7.44008	5.16424	6.84738	5.17289	1.43271	0.126163	-1.00438	0.985334	1.36425	0.208872		putative exported protein
ETEC_0382	23.2436	30.8193	17.3042	24.7168	-1.06394	0.727691	1.2451	0.208141	-1.38174	0.0842477		putative zinc-binding dehydrogenase
ETEC_0384	2.82726	3.18778	2.68179	2.68887	1.04244	0.901276	1.19031	0.587166	-1.10232	0.788922		conserved hypothetical protein
ETEC_0385	3.87021	3.22304	8.44544	3.78697	1.0191	0.945903	-1.16006	0.590064	2.15153	0.00469472		LysE-family translocator
ETEC_0386	31.7535	66.2483	24.9495	71.7175	-2.25962	6.88721e-05	-1.08261	0.68965	-2.87675	6.84252e-07		putative exported protein
ETEC_0387	24.1596	17.1059	27.605	5.84173	4.12083	4.7583e-08	2.92858	3.01896e-05	4.80394	2.24888e-09		propionate catabolism operon regulatory protein
ETEC_0392	7.71354	11.5418	5.17895	11.3824	-1.46874	0.0702544	1.01274	0.949795	-2.12787	0.00133668		cytosine permease
ETEC_0393	32.1023	29.9292	32.863	35.8044	-1.11435	0.576716	-1.19802	0.349659	-1.08518	0.67991		cytosine deaminase
ETEC_0394	3.81395	2.89173	3.73695	3.41422	1.12196	0.687621	-1.18679	0.552164	1.23177	0.479593		LysR-family transcriptional regulator
ETEC_0397	1.22126	1.48715	2.16083	1.51413	-1.23155	0.566621	-1.01662	0.960621	1.49655	0.24002		cyanate transport protein (major facilitatorsuperfamily protein)
ETEC_0398	2.65599	3.55827	4.17657	3.17299	-1.20279	0.529084	1.1123	0.696126	1.30294	0.363345		galactoside O-acetyltransferase
ETEC_0399	3.58393	5.03138	6.12856	4.85335	-1.36084	0.315016	1.04319	0.884003	1.2355	0.489301		lactose permease
ETEC_0400	13.7011	12.7289	29.8051	17.3603	-1.26911	0.363038	-1.36112	0.236206	1.66476	0.0523135		beta-galactosidase
ETEC_0401	51.0037	27.686	78.3218	21.2305	2.40052	4.79238e-05	1.30417	0.216288	3.70391	2.15187e-09		lactose operon repressor
ETEC_0402	94.6215	32.9208	165.075	41.2585	2.29252	3.74036e-05	-1.25295	0.26365	3.99698	1.52437e-11		mhp operon transcriptional activator
ETEC_0403	4.61282	5.13812	5.24932	3.56888	1.29033	0.417049	1.44803	0.225352	1.6364	0.119165		3-(3-hydroxy-phenyl)propionate hydroxylase
ETEC_0404	0.828238	1.71369	1.57612	1.28281	-1.54775	0.31508	1.32193	0.450443	1.56836	0.245346		2,3-dihydroxyphenylpropionate 1,2-dioxygenase (ec1.13.11.-)
ETEC_0405	2.82023	3.41432	3.14562	2.41924	1.15676	0.621333	1.41394	0.210149	1.34799	0.326095		2-hydroxy-6-ketonona-2,4-dienedioic acidhydrolase
ETEC_0406	2.29234	2.77193	2.24217	1.93677	1.1807	0.603606	1.42967	0.233298	1.3293	0.387661		2-keto-4-pentenoate hydratase
ETEC_0407	2.79913	2.08221	1.92343	2.43081	1.15047	0.659713	-1.16514	0.63316	-1.13658	0.714571		acetaldehyde dehydrogenase
ETEC_0408	3.35639	3.82006	3.92157	3.13632	1.07176	0.800125	1.20941	0.465713	1.20613	0.512966		4-hydroxy-2-oxovalerate aldolase
ETEC_0409	1.89229	2.6048	0.828732	1.70546	1.10565	0.776783	1.53673	0.188538	-1.3962	0.4061		putative 3-hydroxyphenylpropionic acidtransporter
ETEC_0410	18.3739	16.7765	14.0706	20.6215	-1.122	0.508161	-1.22913	0.231327	-1.46943	0.0390622		conserved hypothetical protein
ETEC_0411	21.1883	21.0336	27.6907	20.6003	1.02886	0.865972	1.02211	0.895358	1.36655	0.0677119		putative esterase
ETEC_0412	77.9057	74.6163	87.7433	70.2249	1.10948	0.617593	1.06232	0.770937	1.2573	0.274185		alcohol dehydrogenase class-III
ETEC_0413	16.41	15.1947	17.3438	14.7034	1.11572	0.51734	1.03198	0.85049	1.18402	0.33663		conserved hypothetical protein
ETEC_0423	83.7733	89.8107	74.2332	103.95	-1.2403	0.362464	-1.15781	0.534471	-1.39302	0.164691		delta-aminolevulinic acid dehydratase
ETEC_0425	11.0898	8.42351	13.0968	8.06302	1.37368	0.0955918	1.0454	0.816215	1.56438	0.0239402	insD7	transposase insD for insertion elementis2a/d/f/h/i/k
ETEC_0426	6.09802	4.16344	7.81458	4.98321	1.22051	0.393725	-1.18794	0.467435	1.58062	0.0545496		putative IS protein
ETEC_0427	18.9874	25.1256	26.952	31.457	-1.65729	0.00666081	-1.25051	0.217226	-1.19919	0.336946		autotransporter
ETEC_0429	21.9264	20.8525	23.7406	17.3292	1.26688	0.247962	1.20552	0.357556	1.40205	0.105285		penicillin-binding protein
ETEC_0430	10.3331	18.314	14.8818	16.7251	-1.6181	0.00610587	1.0915	0.591976	-1.12034	0.5214		putative microcin B17 uptake protein
ETEC_0431	17.9527	26.521	27.6137	35.1293	-1.95614	0.000143716	-1.32492	0.09806	-1.28317	0.159852		putative lipoprotein
ETEC_0433	29.3359	8.96113	26.9234	10.9115	2.68656	5.44343e-08	-1.22379	0.293739	2.40889	3.10524e-06		putative transmembrane protein
ETEC_0434	149.968	106.97	154.137	105.113	1.42674	0.0533164	1.01747	0.924867	1.46817	0.0379541		D-alanine:D-alanine ligase A
ETEC_0435	63.2022	39.0143	69.731	43.8628	1.44031	0.0696228	-1.12446	0.560649	1.58103	0.0244148		conserved hypothetical protein
ETEC_0436	37.8139	26.9712	44.6673	19.5171	1.93444	0.000849171	1.38203	0.101216	2.27585	4.31798e-05		alkaline phosphatase
ETEC_0437	9.28893	12.5386	11.1514	9.3574	-1.01081	0.961549	1.34269	0.169873	1.21036	0.40266		phosphate starvation-inducible protein
ETEC_0438	1.97793	2.59371	2.36967	2.04649	-1.03588	0.915977	1.26805	0.442946	1.34166	0.376203		putative signal transduction protein
ETEC_0439	34.0285	29.4369	37	31.3403	1.08607	0.648246	-1.06512	0.72664	1.1937	0.336564		pyrroline-5-carboxylate reductase
ETEC_0440	9.25501	8.53123	9.24561	9.92479	-1.07137	0.726754	-1.16405	0.434194	-1.04751	0.82244		conserved hypothetical protein
ETEC_0441	27.7497	24.6755	31.0538	29.5017	-1.06334	0.727448	-1.195	0.309684	1.03607	0.844863		shikimate kinase II
ETEC_0442	20.1065	23.3071	21.3444	28.0322	-1.39604	0.0991986	-1.20197	0.355145	-1.36456	0.138722		conserved hypothetical protein
ETEC_0443	14.3535	20.9994	11.0635	15.4919	-1.07891	0.680112	1.35608	0.0857036	-1.47034	0.0550548		putative chorismate biosynthesis protein
ETEC_0444	46.8062	42.9029	56.2298	58.0123	-1.23994	0.283747	-1.35197	0.131958	-1.03461	0.866645		conserved hypothetical protein
ETEC_0445	1.55677	2.40341	1.04854	2.23617	-1.42873	0.289472	1.07551	0.809193	-2.01782	0.0690187		conserved hypothetical protein
ETEC_0446	68.2933	74.1521	49.5144	55.8826	1.22253	0.368455	1.32659	0.20481	-1.11736	0.624248		recombination associated protein
ETEC_0447	21.0651	13.6834	19.2101	16.9465	1.24131	0.221667	-1.23994	0.229976	1.16679	0.400429		probable manno(fructo)kinase
ETEC_0448	5.69093	6.75814	6.9397	7.6787	-1.35262	0.161838	-1.1366	0.532555	-1.11678	0.620628		major facilitator superfamily protein
ETEC_0449	46.4347	40.7189	47.692	56.8687	-1.22412	0.30941	-1.39722	0.0925015	-1.19287	0.382685		exonuclease SbcC
ETEC_0450	12.6888	14.1224	12.0791	10.469	1.20934	0.31762	1.34875	0.106198	1.22186	0.309628		exonuclease SbcD
ETEC_0451	9.3605	6.151	8.38832	5.02815	1.85269	0.00786737	1.22382	0.390402	1.71118	0.0271472		phosphate regulon two-component system, responseregulator
ETEC_0452	6.42774	6.98369	7.98823	6.59714	-1.02233	0.920159	1.0603	0.783058	1.20668	0.407378		phosphate regulon two-component system, sensorkinase
ETEC_0453	9.16937	7.7227	7.50681	5.91673	1.54806	0.044858	1.29973	0.226163	1.1814	0.48444		conserved hypothetical protein
ETEC_0454	51.9594	43.2421	39.9764	32.297	1.60957	0.0282648	1.33804	0.178318	1.23917	0.331539		branched chain amino acid transport system IIcarrier protein
ETEC_0455	16.7634	24.5113	11.5977	19.7167	-1.17279	0.427977	1.24214	0.268112	-1.6581	0.0184626		proline-specific permease
ETEC_0456	19.7888	27.0375	18.5308	30.2858	-1.52939	0.0168931	-1.12269	0.503231	-1.65275	0.00703665		maltodextrin glucosidase
ETEC_0457	4.39935	3.6167	4.98771	4.7519	-1.07569	0.776399	-1.30834	0.292509	1.06796	0.805034		acyl carrier protein phosphodiesterase
ETEC_0458	23.5994	38.9236	9.30502	23.124	1.02224	0.929543	1.68201	0.0348897	-2.28342	0.00186373		S-adenosylmethionine:tRNAribosyltransferase-isomerase
ETEC_0459	330.005	211.446	328.27	249.115	1.32488	0.0711266	-1.17856	0.292074	1.31835	0.0774184		queuine tRNA-ribosyltransferase
ETEC_0460	310.736	206.73	315.591	224.972	1.38132	0.0294346	-1.0884	0.567712	1.40688	0.0219226		putative preprotein translocase subunit
ETEC_0461	501.603	479.308	387.894	523.233	-1.04301	0.807553	-1.09176	0.611489	-1.3473	0.0862624		protein-export protein
ETEC_0462	251.303	241.788	250.126	344.001	-1.36854	0.0808763	-1.4231	0.049578	-1.37729	0.0762402		protein-export protein
ETEC_0463	16.9321	16.6345	10.4502	25.685	-1.51548	0.01214	-1.54583	0.00761089	-2.45524	1.06795e-06		putative endonuclease
ETEC_0464	919.009	585.636	1450.12	547.622	1.67815	0.014561	1.06941	0.750255	2.64817	5.76855e-06		nucleoside-specific channel-forming protein
ETEC_0465	4.25496	4.49573	3.65561	3.9	1.08509	0.80337	1.16078	0.6408	-1.00201	0.995633		putative lipoprotein
ETEC_0466	22.0753	18.7298	21.2873	25.873	-1.17037	0.382153	-1.38371	0.0706471	-1.25005	0.23614		transcriptional repressor
ETEC_0467	42.1185	44.2651	40.9787	63.751	-1.5134	0.0353525	-1.44092	0.0618904	-1.55148	0.0285692		riboflavin biosynthesis protein
ETEC_0468	53.2894	50.5874	35.4635	52.3583	1.01799	0.926865	-1.0348	0.859758	-1.47689	0.0521711		6,7-dimethyl-8-ribityllumazine synthase(riboflavin synthase beta chain)
ETEC_0469	74.4558	78.3264	43.1551	78.6474	-1.05595	0.819646	-1.00448	0.98504	-1.79462	0.0165132		N utilization substance protein B
ETEC_0470	18.8058	25.2131	16.869	22.6399	-1.20063	0.34944	1.1131	0.574837	-1.3298	0.161917		thiamine-monophosphate kinase
ETEC_0471	10.1561	11.3867	10.8789	14.6585	-1.43748	0.0585196	-1.28781	0.17408	-1.34823	0.136378		phosphatidylglycerophosphatase A
ETEC_0472	48.4064	43.1344	59.637	49.7359	-1.02782	0.889919	-1.1536	0.470229	1.19942	0.363669		putative aldo/keto reductase
ETEC_0473	106.365	84.839	111.451	91.7306	1.15977	0.479063	-1.08146	0.708376	1.21236	0.361209		1-deoxyxylulose-5-phosphate synthase
ETEC_0474	53.8338	43.512	39.1147	30.4019	1.77103	0.00492408	1.4308	0.0769886	1.29912	0.206195		geranyltranstransferase
ETEC_0475	15.3402	10.8028	13.9783	9.01141	1.70383	0.00295073	1.19995	0.31349	1.57208	0.0163952		exodeoxyribonuclease 7 small subunit
ETEC_0476	78.9992	112.59	53.3743	96.1921	-1.21694	0.49358	1.17021	0.582559	-1.80351	0.0430415		thiamine biosynthesis protein ThiI
ETEC_0477	12.3686	10.256	17.9636	11.727	1.05421	0.772242	-1.14409	0.458371	1.53826	0.0192708		4-methyl-5(b-hydroxyethyl)-thiazole monophosphatebiosynthesis protein
ETEC_0478	18.1439	13.1236	20.6454	16.7202	1.08303	0.648166	-1.27437	0.168148	1.23105	0.248462		2-dehydropantoate 2-reductase
ETEC_0479	163.019	134.957	161.552	155.738	1.04686	0.79388	-1.15418	0.413324	1.03548	0.843431		conserved hypothetical protein
ETEC_0480	15.0059	18.8245	14.917	16.9895	-1.12875	0.540511	1.10661	0.599802	-1.11926	0.583061		major facilitator superfamily protein
ETEC_0481	767.679	662.949	785.41	434.189	1.76812	0.00595373	1.52672	0.0405563	1.80856	0.00430281		protoheme IX farnesyltransferase (heme Osynthase)
ETEC_0483	445.709	428.593	517.505	373.451	1.1936	0.292665	1.14744	0.413133	1.38573	0.0532081		cytochrome o ubiquinol oxidase subunit 3
ETEC_0484	1607.12	1733.03	1832.99	1769.62	-1.1011	0.782643	-1.02112	0.952244	1.03585	0.919639		cytochrome o ubiquinol oxidase subunit 1
ETEC_0485	1061.17	1230.08	1092.4	1082.92	-1.02049	0.93937	1.13587	0.632817	1.00894	0.973379		cytochrome o ubiquinol oxidase subunit 2
ETEC_0486	44.0183	48.3551	29.1898	29.1888	1.50922	0.0575674	1.6561	0.0194791	-1.00083	0.997044		peptidoglycan monomer(N-acetylglucosamine-1,6-anhydro-N-acetylmuramicacid-tetrapeptide) uptake protein (major facilitatorsuperfamily protein)
ETEC_0487	103.835	94.3874	62.8619	59.0117	1.7598	0.00770855	1.59928	0.0264226	1.07468	0.73644		putative lipoprotein
ETEC_0488	91.1227	74.4583	134.973	104.58	-1.14806	0.515346	-1.40454	0.11001	1.28766	0.235233		putative transcriptional regulator
ETEC_0489	2010.93	2166.76	2048.08	2080.89	-1.03478	0.929866	1.04126	0.917108	-1.01598	0.967459		trigger factor
ETEC_0490	123.272	89.8244	155.988	107.245	1.14928	0.465399	-1.19377	0.353237	1.4542	0.0508704		ATP-dependent clp protease proteolytic subunit
ETEC_0491	321.476	245.815	383.941	238.879	1.34556	0.0315012	1.02898	0.835761	1.60853	0.000616165		ATP-dependent Clp protease ATP-binding subunit
ETEC_0492	537.438	456.595	790.786	468.009	1.14832	0.38245	-1.02493	0.876372	1.69059	0.000976897		ATP-dependent protease La
ETEC_0493	226.75	191.553	284.374	206.512	1.09798	0.508888	-1.07819	0.594477	1.37878	0.0239587		DNA-binding protein HU-beta
ETEC_0494	499.546	421.914	345.484	361.566	1.38174	0.0412314	1.16672	0.329497	-1.0456	0.778978		peptidyl-prolyl cis-trans isomerase D
ETEC_0495	4.30668	4.3074	5.6076	5.91177	-1.36624	0.218264	-1.37543	0.196046	-1.03128	0.905054		putative DNA uptake protein
ETEC_0496	4.71955	6.22248	4.98771	5.54729	-1.18071	0.49342	1.12188	0.614286	-1.09246	0.727623		conserved hypothetical protein
ETEC_0497	24.1306	24.9986	18.7638	23.2473	1.03861	0.819405	1.07475	0.659476	-1.20572	0.284693		queuosine biosynthesis protein
ETEC_0498	17.9221	9.28949	36.3208	10.3041	1.73581	0.00650215	-1.10193	0.639894	3.51924	5.91968e-10		putative substrate-binding protein
ETEC_0499	6.19772	10.1493	7.97727	16.3077	-2.63723	1.29168e-05	-1.60761	0.0220732	-1.94659	0.00303647		putative hydrolase
ETEC_0500	6.43478	6.10367	8.87409	6.39588	1.00885	0.968084	-1.04825	0.827053	1.3318	0.204673		AsnC-family transcriptional regulator
ETEC_0501	15.0117	14.0963	12.4022	11.9964	1.25293	0.21443	1.17907	0.35777	1.02364	0.904329		putative ABC transporter, ATP-binding/permeaseprotein
ETEC_0502	11.2846	9.77879	12.8836	16.2258	-1.43235	0.0672123	-1.65338	0.00991706	-1.23403	0.298153		putative ABC transporter, ATP-binding/permeaseprotein
ETEC_0504	4.73486	5.99202	6.03625	4.46573	1.06172	0.858961	1.35451	0.35361	1.36671	0.362788		ammonia channel precursor (ammonia transporter)
ETEC_0505	19.7805	16.1824	17.9351	13.6919	1.44339	0.0306872	1.17969	0.329075	1.33355	0.104961		acyl-CoA thioesterase II
ETEC_0506	69.6423	115.613	66.9263	85.848	-1.23327	0.350554	1.34664	0.182834	-1.27825	0.278787		putative lipoprotein
ETEC_0507	2.74866	2.02182	3.71936	2.69383	1.01149	0.972879	-1.31375	0.416484	1.47544	0.244517		putative DNA binding protein
ETEC_0508	1.64944	2.20005	2.12564	2.12314	-1.29104	0.496193	1.04886	0.890988	-1.15631	0.714905		conserved hypothetical protein
ETEC_0509	18.8513	24.6291	19.2891	24.6249	-1.30736	0.117193	1.00002	0.999896	-1.30954	0.132063		putative signal transduction protein
ETEC_0510	47.7863	68.3916	42.5526	51.561	-1.0784	0.726028	1.32556	0.187796	-1.21857	0.368122		putative membrane protein
ETEC_0511	37.5913	37.7488	33.129	27.8597	1.34918	0.0960102	1.35549	0.0886439	1.18842	0.351432		maltose O-acetyltransferase
ETEC_0512	40.8456	36.7016	56.4647	49.5283	-1.21274	0.432464	-1.3489	0.222705	1.1184	0.651889		haemolysin expression modulating protein
ETEC_0513	33.5064	16.3114	78.7104	32.139	1.04258	0.843777	-1.96853	0.00175271	2.42015	3.47406e-05		conserved hypothetical protein
ETEC_0514	904.509	509.528	845.738	666.706	1.35672	0.1574	-1.30859	0.21259	1.26783	0.271559		acriflavin resistance protein B
ETEC_0515	428.037	266.171	313.125	264.641	1.61754	0.00597921	1.00551	0.974835	1.17978	0.345289		acriflavin resistance protein A precursor
ETEC_0516	60.4784	39.7987	57.2648	37.7531	1.60164	0.0454678	1.05409	0.822743	1.48874	0.0957086		acrAB operon repressor
ETEC_0517	64.1508	83.1926	52.8225	103.763	-1.61661	0.0366748	-1.24767	0.332003	-1.97421	0.00368801		potassium efflux protein
ETEC_0518	3.13465	2.43866	1.51237	2.79363	1.11698	0.708201	-1.13831	0.660444	-1.41254	0.300779		conserved hypothetical protein
ETEC_0519	7.75449	5.22365	7.13094	6.20124	1.24591	0.316926	-1.19046	0.435126	1.14944	0.551068		primosomal replication protein N
ETEC_0520	8.38333	3.30758	7.57056	3.37424	2.47742	0.000171357	-1.01863	0.943505	2.10434	0.00406439		putative membrane protein
ETEC_0521	108.836	141.988	23.9955	75.0363	1.4509	0.196063	1.89184	0.0273407	-3.08576	0.000182622		adenine phosphoribosyltransferase
ETEC_0522	61.3877	64.3854	44.4365	67.2366	-1.09507	0.647166	-1.04463	0.825135	-1.51351	0.0417889		DNA polymerase III subunits gamma and tau
ETEC_0523	95.616	73.0959	83.7776	97.3463	-1.01784	0.93357	-1.33207	0.177334	-1.15896	0.490932		conserved hypothetical protein
ETEC_0524	97.5836	77.4464	80.175	103.454	-1.05986	0.80936	-1.33626	0.229858	-1.27933	0.310333		recombination protein
ETEC_0525	615.759	379.58	1147.46	239.012	2.57596	4.58788e-06	1.58832	0.0232224	4.80146	1.45791e-13		chaperone (heat shock protein)
ETEC_0526	232.356	256.06	200.513	193.399	1.20171	0.304878	1.32387	0.117004	1.03886	0.832239		adenylate kinase
ETEC_0527	25.3378	20.0609	29.0909	31.6304	-1.24784	0.229473	-1.57769	0.0135497	-1.0949	0.630579		ferrochelatase
ETEC_0528	5.47043	5.84188	7.99486	6.31096	-1.15062	0.544268	-1.07987	0.730833	1.35409	0.186008		acetyl esterase
ETEC_0529	38.2665	56.2276	24.8044	49.5062	-1.29214	0.347967	1.1353	0.639819	-2.00082	0.0137946		inosine-guanosine kinase
ETEC_0530	60.0291	35.1156	85.4525	65.5893	-1.09254	0.659327	-1.86899	0.00209718	1.29779	0.197021		putative transport protein
ETEC_0531	8.26956	16.9156	11.435	16.211	-1.95734	0.00030509	1.04681	0.787782	-1.41553	0.0657772		fosmidomycin resistance protein
ETEC_0532	49.9057	43.3188	61.2241	41.9075	1.19031	0.376066	1.03383	0.865424	1.46071	0.0568523		protein UshA precursor [includes: UDP-sugarhydrolase; 5'-nucleotidase]
ETEC_0533	8.18392	16.2973	5.75269	13.0247	-1.58948	0.0188518	1.25405	0.214084	-2.12105	0.000508013		conserved hypothetical protein
ETEC_0534	10.861	9.25718	17.5855	18.8747	-1.73912	0.00252891	-2.04041	8.9826e-05	-1.12574	0.522671		conserved hypothetical protein
ETEC_0535	22.556	14.789	26.7454	27.0078	-1.19941	0.299165	-1.82518	0.000705984	-1.00882	0.960887		putative HTH transcriptional regulator
ETEC_0536	40.5675	32.1857	55.2297	76.9511	-1.89695	0.00176599	-2.3912	2.3035e-05	-1.38877	0.10916		copper-transporting P-type ATPase
ETEC_0537	3.6133	3.05787	5.55482	3.64388	-1.01025	0.968867	-1.19324	0.493869	1.41138	0.193888		glutaminase 1
ETEC_0538	4.84738	4.68603	6.22749	6.21778	-1.28972	0.399822	-1.31594	0.35417	1.02204	0.943254		putative amino acid permease
ETEC_0539	10.2111	7.4126	12.1186	10.2394	-1.00468	0.980171	-1.38172	0.0878816	1.1905	0.367464		copper efflux regulator
ETEC_0540	7.62666	5.56802	9.85888	9.7318	-1.27518	0.233166	-1.74302	0.00689595	-1.02132	0.92005		putative membrane protein
ETEC_0541	22.2147	13.7689	31.511	23.5737	-1.06214	0.743197	-1.71804	0.00386208	1.3105	0.148161		putative membrane protein
ETEC_0542	16.4171	13.9814	17.2624	25.497	-1.55328	0.00785548	-1.82658	0.000259646	-1.48355	0.0224823		putative ABC transporter, ATP-binding protein
ETEC_0543	11.8605	13.8737	12.3846	16.5556	-1.39834	0.0667309	-1.19485	0.314202	-1.36641	0.104581		putative membrane protein
ETEC_0544	63.3428	36.3703	79.0934	33.8994	1.86745	0.00291126	1.0731	0.736407	2.34664	5.68989e-05		thioredoxin-like protein
ETEC_0545	18.0218	9.58849	18.4033	7.3043	2.45914	5.28792e-06	1.31581	0.174559	2.48508	8.65898e-06		putative short chain dehydrogenase
ETEC_0546	31.241	12.4218	30.2251	13.4259	2.32281	4.83581e-06	-1.08201	0.678118	2.20242	3.29954e-05		acyl-coA thioesterase I
ETEC_0547	11.81	7.86371	11.9164	5.26608	2.23412	0.000215831	1.49558	0.0668125	2.33006	0.000160396		ABC transporter, ATP-binding protein
ETEC_0548	19.445	11.2297	21.7863	10.3193	1.88157	0.000306767	1.09184	0.623301	2.08658	4.72064e-05		putative permease
ETEC_0549	6.33383	4.32861	6.9221	4.4525	1.41886	0.192814	-1.01559	0.954545	1.51059	0.141422		rhsD element protein
ETEC_0554	5.39886	2.58261	8.77081	6.66883	-1.23413	0.388292	-2.60332	0.000244149	1.36085	0.201078		putative transposase
ETEC_0555	2.95634	2.42658	3.19178	3.26452	-1.10586	0.715916	-1.33126	0.295174	-1.0416	0.888922		predicted DNA-binding transcriptional regulator
ETEC_0556	5.70624	7.04408	5.76366	6.99663	-1.22332	0.386876	1.00414	0.985182	-1.2454	0.376199		tRNA 2-selenouridine synthase
ETEC_0558	2.47065	1.63013	2.19601	1.09314	2.23856	0.0242918	1.48177	0.283834	2.43225	0.0152421		ureidoglycolate hydrolase
ETEC_0559	75.2199	47.759	64.1499	50.9407	1.4761	0.0499003	-1.06672	0.745219	1.26046	0.249701		negative regulator of allantoin and glyoxylateutilization operons
ETEC_0560	1.82775	2.61492	3.12803	2.57059	-1.40868	0.44623	1.03535	0.934889	1.19874	0.686601		glyoxylate carboligase (tartronate-semialdehydesynthase)
ETEC_0562	1.06405	2.23628	1.00238	1.24118	-1.15853	0.727575	1.80992	0.10421	1.00132	0.996514		2-hydroxy-3-oxopropionate reductase
ETEC_0564	4.70548	3.6872	5.16136	5.55059	-1.18258	0.510975	-1.48831	0.117867	-1.07933	0.774724		allantoinase
ETEC_0565	2.59145	3.83017	2.27073	2.32274	1.10362	0.766337	1.6541	0.102094	-1.04162	0.909623		putative permease
ETEC_0566	3.62034	4.41315	2.91919	4.16302	-1.15234	0.600786	1.06553	0.804307	-1.63513	0.111076		glycerate kinase 1
ETEC_0567	7.50462	6.4823	9.97541	6.19959	1.20665	0.427451	1.05258	0.826662	1.62623	0.0429386		conserved hypothetical protein
ETEC_0568	2.44252	3.58046	3.46436	2.41924	1.01421	0.962407	1.48778	0.146183	1.52855	0.151695		allantoate amidohydrolase
ETEC_0574	18.8025	27.3153	8.88072	33.364	-1.76991	0.0624892	-1.22287	0.505422	-3.69824	6.52345e-05		phosphoribosylaminoimidazole carboxylase ATPasesubunit
ETEC_0575	7.65852	10.3758	2.92581	12.8731	-1.67124	0.13294	-1.24088	0.519379	-3.99608	0.000254727		phosphoribosylaminoimidazole carboxylasecatalytic subunit
ETEC_0576	38.9934	41.9896	21.7248	39.8177	-1.02062	0.918196	1.05425	0.789019	-1.7791	0.00564498		UDP-2,3-diacylglucosamine hydrolase
ETEC_0577	389.678	342.363	341.171	375.595	1.03749	0.788554	-1.09723	0.498817	-1.09899	0.493994		peptidyl-prolyl cis-trans isomerase B
ETEC_0578	84.1043	90.6535	65.2997	72.077	1.16732	0.525514	1.25729	0.346771	-1.09852	0.702408	cysS	cysteinyl-tRNA synthetase
ETEC_0580	13.1488	14.1616	8.75322	17.4987	-1.32658	0.157721	-1.23951	0.274081	-1.95176	0.00209022		conserved hypothetical protein
ETEC_0581	44.0406	43.1011	27.9171	53.5777	-1.21545	0.405512	-1.24371	0.351213	-1.89411	0.00826498		bifunctional protein FolD [includes:methylenetetrahydrofolat dehydrogenase;methenyltetrahydrofolate cyclohydrolase]
ETEC_0582	1.64944	2.86757	2.07949	2.23121	-1.3541	0.343245	1.28089	0.374829	-1.1474	0.679176		fimbrial protein (type-1A pilin)
ETEC_0584	6.19772	6.4118	5.22511	7.43581	-1.20379	0.420139	-1.15437	0.519877	-1.42185	0.157259		putative fimbrial outer membrane usher protein,pseudogene
ETEC_0589	2.63489	2.33094	2.69938	3.23116	-1.22687	0.498721	-1.36032	0.297496	-1.22211	0.533525		porin thermoregulatory protein
ETEC_0590	2.45658	2.80718	1.54094	2.70375	-1.09887	0.746903	1.04822	0.863684	-1.68489	0.12294		putative exported protein
ETEC_0591	11.6119	12.2194	10.3865	11.6054	1.00132	0.994075	1.052	0.768736	-1.11957	0.551507		bacteriophage N4 adsorption protein A
ETEC_0592	5.46918	8.31579	3.71936	5.41082	1.00644	0.979689	1.53863	0.0692822	-1.33548	0.292268		bacteriophage N4 adsorption protein B
ETEC_0593	4.38404	5.52982	4.8778	2.84188	1.53376	0.170245	1.95684	0.0251356	1.77114	0.0741727		putative IS4 family transposase protein
ETEC_0594	5.39761	2.80718	2.92581	2.75531	1.94605	0.0275566	1.02707	0.931926	1.192	0.59462		conserved hypothetical protein
ETEC_0595	4.54828	6.55379	4.98771	6.32915	-1.39398	0.224488	1.04214	0.873061	-1.24819	0.435132		putative RHS repeat protein
ETEC_0598	6.74919	7.68745	6.11096	5.7036	1.18729	0.48267	1.34281	0.214406	1.01419	0.957677		two-component system sensor kinase
ETEC_0599	4.16353	5.16326	3.63802	3.31938	1.25602	0.37034	1.55661	0.0650979	1.1347	0.644311		two-component system response regulator
ETEC_0603	2.35688	4.04463	3.38302	3.71197	-1.56055	0.136759	1.09561	0.734962	-1.08794	0.779584		cation efflux system protein
ETEC_0604	50.7526	61.0073	35.824	45.9492	1.10542	0.70841	1.32726	0.289698	-1.27576	0.37123		phenylalanine-specific permease
ETEC_0605	72.4328	58.6744	60.3229	65.5998	1.1041	0.631039	-1.11846	0.587132	-1.08109	0.709012		putative mechanosensitive ion channel protein
ETEC_0606	84.4427	63.5054	85.6725	72.9623	1.1575	0.492507	-1.14927	0.51415	1.17786	0.445793		oxygen-insensitive NAD(P)H nitroreductase
ETEC_0607	9.48957	6.65042	9.40167	8.43576	1.12168	0.573034	-1.26524	0.253211	1.1107	0.624538		conserved hypothetical protein
ETEC_0608	6.66231	7.44687	5.10858	6.08792	1.09368	0.719325	1.22753	0.396433	-1.33019	0.305345		putative membrane protein
ETEC_0609	10.3166	11.8972	15.9698	15.2176	-1.48082	0.0741612	-1.27765	0.252159	1.0226	0.919954		carboxylate-amine ligase
ETEC_0611	4.27027	4.8894	5.44491	3.83852	1.11073	0.678327	1.27726	0.309984	1.34705	0.256082		putative transposase
ETEC_0612	2.23484	1.42775	2.25314	1.376	1.60769	0.159901	1.03762	0.915599	1.43998	0.323494		4'-phosphopantetheinyl transferase (enterobactinsynthetase component D)
ETEC_0613	37.6302	4.93574	67.8782	3.64719	10.2775	1.7014e-22	1.36501	0.21949	18.6673	3.72858e-33		ferrienterobactin TonB-dependent receptor(enterobactin outer-membrane receptor)
ETEC_0614	7.68417	1.47409	16.4513	0.76533	9.90823	3.81446e-11	1.97961	0.0854305	21.062	1.02802e-18		enterochelin esterase (ferric enterobactinesterase)
ETEC_0616	21.7712	7.26963	58.5928	6.01818	3.60449	1.53826e-11	1.20703	0.352377	9.65731	1.31737e-32		enterobactin synthetase component F
ETEC_0618	7.65604	2.43866	12.6572	1.70546	4.46398	9.59554e-09	1.43478	0.217499	7.33216	1.40921e-14		ferric enterobactin transport ATP-bindingprotein
ETEC_0619	5.79188	2.59371	7.66949	2.23948	2.5858	0.000592074	1.16037	0.61482	3.36498	1.65786e-05		ferric enterobactin transport protein
ETEC_0620	5.25571	1.47508	9.90504	1.19459	4.36972	2.83941e-06	1.2467	0.539534	7.94924	3.0102e-11		ferric enterobactin transport protein
ETEC_0621	9.06388	2.84342	10.925	1.90671	4.74756	1.58523e-07	1.49352	0.208308	5.65531	1.14263e-08		enterobactin exporter
ETEC_0622	14.2269	4.65275	19.975	3.23447	4.39551	9.59811e-10	1.43232	0.163478	6.32309	4.19467e-14		ferrienterobactin-binding periplasmic protein
ETEC_0623	14.4532	2.05806	33.9291	1.4758	9.71673	2.55484e-22	1.40312	0.249497	22.976	8.76905e-43		isochorismate synthase
ETEC_0624	14.5835	2.40242	45.1224	2.04153	7.1114	3.37887e-17	1.19647	0.518212	22.2237	9.94463e-42		enterobactin synthetase component E [includes:2,3-dihydroxybenzoate-AMP ligase;S-dihydroxybenzoyltransferase]
ETEC_0625	8.79166	1.09448	25.1188	0.806963	10.7265	5.26979e-16	1.35835	0.425378	31.0294	2.68218e-34		isochorismatase
ETEC_0626	8.79869	1.93924	17.79	1.74709	4.99609	4.27459e-10	1.10905	0.733408	10.1456	5.3429e-20		2,3-dihydro-2,3-dihydroxybenzoate dehydrogenase
ETEC_0627	5.40589	1.29685	8.57957	0.856863	6.22687	1.80745e-09	1.50894	0.263767	10.1902	5.88546e-15		esterase
ETEC_0628	413.826	49.9199	465.015	37.5945	11.0029	1.21967e-38	1.32841	0.100199	12.3782	1.09843e-41		carbon starvation protein A
ETEC_0629	19.2418	8.62393	28.3302	9.5788	2.00312	0.00213418	-1.1058	0.664318	2.88718	4.17912e-06		iron-containing alcohol dehydrogenase
ETEC_0630	2.97868	4.16344	5.17895	4.79684	-1.59169	0.120064	-1.1455	0.62846	1.10632	0.731016		putative aminotransferase
ETEC_0631	2.84257	4.21176	2.58948	4.08637	-1.4257	0.197191	1.03215	0.900208	-1.51857	0.158504		ParB-like nuclease
ETEC_0634	43.334	50.3296	39.7499	40.3835	1.07329	0.715994	1.24599	0.254562	-1.01755	0.930238		thiol:disulfide interchange protein
ETEC_0635	889.442	662.821	1516.13	886.693	1.00309	0.989341	-1.33776	0.208189	1.70983	0.0208705		alkyl hydroperoxide reductase subunit C
ETEC_0636	123.769	111.72	200.504	149.595	-1.20848	0.288121	-1.33931	0.101175	1.34173	0.0998063		alkyl hydroperoxide reductase subunit F
ETEC_0637	128.265	92.8516	210.543	175.874	-1.37143	0.0870736	-1.8947	0.000584442	1.19453	0.335681		universal stress protein G
ETEC_0638	4.22683	5.62546	5.93731	4.74363	-1.12684	0.674438	1.1951	0.508933	1.20778	0.515744		predicted oxidoreductase, Zn-dependent andNAD(P)-binding
ETEC_0638A	2.04246	2.23726	1.49478	2.12976	-1.041	0.899609	1.0407	0.895059	-1.21714	0.571866		conserved hypothetical protein
ETEC_0639	62.2279	30.3421	68.0319	25.154	2.47429	1.93921e-05	1.20559	0.376509	2.71043	3.29592e-06		regulator of nucleoside diphosphate kinase
ETEC_0640	31.2352	36.0237	28.2907	41.242	-1.32022	0.155402	-1.1466	0.479328	-1.47944	0.0527142		ribonuclease I
ETEC_0641	2.52112	4.44742	3.79408	3.04809	-1.2016	0.59691	1.47314	0.228533	1.19773	0.609345		citrate carrier
ETEC_0648	3.68487	5.74526	4.81405	4.46242	-1.20876	0.472693	1.29496	0.28806	1.1218	0.666734		two-component sensor kinase
ETEC_0649	3.42796	3.02066	2.11467	2.89674	1.18544	0.57885	1.05735	0.853097	-1.20882	0.57577		two-component response regulator
ETEC_0650	3.96288	3.14144	10.6963	30.6272	-7.71711	8.24536e-09	-9.72824	2.09484e-10	-3.14738	0.000840329		anaerobic C4-dicarboxylate transporter
ETEC_0651	1.32799	2.34302	1.65084	2.03988	-1.54206	0.232317	1.16224	0.635453	-1.32248	0.46053		subunit of palmitoyl transferase for Lipid A
ETEC_0652	1511.6	2592.37	539.61	1788.47	-1.18315	0.607455	1.44948	0.257862	-3.31482	0.000373477		cold shock-like protein
ETEC_0653	7.26301	12.7561	5.23608	16.5004	-2.26418	4.60369e-05	-1.296	0.163084	-3.53126	3.98133e-08		putative membrane protein
ETEC_0654	5.53372	6.26883	7.00344	4.96833	1.10898	0.675513	1.26658	0.319715	1.39994	0.184012		putative carbon-nitrogen hydrolase
ETEC_0655	59.6679	68.7643	33.0828	78.8186	-1.32049	0.165151	-1.14653	0.492143	-2.3792	3.42055e-05		Sec-independent protein translocase protein
ETEC_0656	161.085	130.413	161.073	146.343	1.10096	0.632178	-1.1225	0.565262	1.10224	0.629708		lipoic acid synthetase
ETEC_0657	4.34887	5.51971	4.44253	5.45079	-1.25311	0.368966	1.01693	0.943545	-1.37744	0.242251		LysR-family transcriptional regulator
ETEC_0658	35.807	47.887	21.7182	29.0876	1.23123	0.256646	1.64619	0.00600095	-1.31448	0.155959		lipoyltransferase (lipoate-protein ligase B)
ETEC_0659	53.0006	43.5705	55.6736	33.7166	1.57142	0.0206653	1.29194	0.188422	1.64559	0.011968		conserved hypothetical protein
ETEC_0660	151.417	214.564	131.38	175.125	-1.1562	0.445418	1.22503	0.284609	-1.32912	0.137984		penicillin-binding protein 5 (D-alanyl-D-alaninecarboxypeptidase)
ETEC_0661	66.396	64.2535	68.6585	72.723	-1.09504	0.6699	-1.13211	0.559315	-1.05517	0.802611		rare lipoprotein A
ETEC_0662	21.6707	26.0941	20.9004	39.1905	-1.8039	0.00537611	-1.50249	0.0509866	-1.87431	0.00403013		rod shape-determining protein RodA
ETEC_0663	47.1964	63.5155	27.8335	54.8506	-1.16123	0.494928	1.15768	0.500756	-1.98664	0.00264315		penicillin-binding protein 2
ETEC_0664	34.0769	39.3042	22.2743	36.0724	-1.05722	0.799301	1.08883	0.695294	-1.59669	0.0394365		conserved hypothetical protein
ETEC_0665	28.7062	37.2412	20.4498	32.1774	-1.1191	0.607456	1.15713	0.500597	-1.54198	0.0564801		conserved hypothetical protein
ETEC_0666	10.2922	11.5398	7.87833	11.9597	-1.15723	0.491679	-1.0344	0.870258	-1.50025	0.0764109		alpha-ribazole phosphatase
ETEC_0667	22.9739	21.3428	17.5745	22.8097	1.00787	0.962731	-1.06718	0.695764	-1.33378	0.109393		nicotinate-nucleotide adenylyltransferase
ETEC_0668	48.2612	52.4147	36.6966	53.0305	-1.0986	0.630438	-1.01215	0.950445	-1.45248	0.063934		DNA polymerase III, delta subunit
ETEC_0669	91.7318	84.0142	85.0986	138.74	-1.51192	0.0572884	-1.65193	0.02104	-1.63659	0.0250322		rare lipoprotein B
ETEC_0670	339.489	358.979	279.527	439.987	-1.29579	0.132171	-1.22585	0.236058	-1.57535	0.00878668		leucyl-tRNA synthetase
ETEC_0671	35.1823	27.4324	48.4437	40.8811	-1.16338	0.543571	-1.48886	0.110897	1.18039	0.508267		conserved hypothetical protein
ETEC_0672	11.796	5.94862	13.2309	7.44408	1.57994	0.0218022	-1.24859	0.286294	1.79036	0.00461233		transposase
ETEC_0673	2.47065	2.93808	2.39823	2.55571	-1.03815	0.898906	1.15764	0.594946	-1.06133	0.850381		conserved hypothetical protein
ETEC_0675	0.978414	2.88976	1.77834	1.28447	-1.30021	0.534757	2.26686	0.0191057	1.34322	0.471368		conserved hypothetical protein
ETEC_0678	4.21276	4.89853	4.80743	4.18121	1.00567	0.987059	1.18355	0.618586	1.07025	0.85319		conserved hypothetical protein
ETEC_0679	7.57494	6.11378	13.1891	4.51397	1.66952	0.0665832	1.36089	0.267563	2.82368	0.000232574		chaperone protein
ETEC_0680	158.269	79.6546	230.259	96.2853	1.64338	0.00732457	-1.20921	0.305315	2.39153	3.23433e-06		pyrimidine-specific ribonucleoside hydrolase(cytidine/uridine-specific hydrolase)
ETEC_0681	159.847	83.4426	162.906	27.8938	5.72786	3.04739e-12	2.99075	6.78874e-06	5.83999	2.09635e-12		glutamate/aspartate ABC transporter, ATP-bindingprotein
ETEC_0682	88.0514	34.6377	79.711	9.49718	9.25595	1.53185e-18	3.64779	1.21437e-07	8.40196	4.33303e-17		glutamate/aspartate ABC transporter, permeaseprotein
ETEC_0683	112.482	44.0157	86.2748	9.48366	11.8468	1.75705e-18	4.64018	1.2731e-08	9.10892	2.36451e-15		glutamate/aspartate ABC transporter, permeaseprotein
ETEC_0684	792.407	266.774	922.488	83.8135	9.45277	1.71191e-24	3.18298	2.51734e-08	11.0085	3.50397e-27		glutamate/aspartate ABC transporter,substrate-binding protein
ETEC_0685	44.952	40.2015	44.0496	48.5264	-1.07875	0.713787	-1.2068	0.362231	-1.09589	0.662579		apolipoprotein N-acyltransferase
ETEC_0686	140.846	106.007	121.208	125.25	1.12441	0.527966	-1.18141	0.369903	-1.03345	0.86064		magnesium and cobalt efflux protein
ETEC_0687	39.8671	33.6004	46.1182	30.9844	1.28605	0.182519	1.08414	0.667789	1.50017	0.0339582		conserved hypothetical protein
ETEC_0688	107.742	73.496	94.8148	73.04	1.47467	0.0668585	1.00657	0.975329	1.30307	0.214481		PhoH-like protein
ETEC_0689	84.7476	108.38	64.6951	92.9646	-1.09641	0.740246	1.16549	0.580484	-1.435	0.19795		isopentenyl-adenosine A37 tRNA methylthiolase
ETEC_0690	21.7398	19.5282	32.5948	30.6616	-1.40828	0.0744928	-1.57328	0.0178067	1.05002	0.801141		2-octaprenyl-3-methyl-6-methoxy-1,4-benzoquinolhydroxylase
ETEC_0691	94.3716	49.9872	100.244	61.8906	1.52442	0.042362	-1.23848	0.304353	1.61925	0.0213034		asparagine synthetase B [glutamine-hydrolyzing]
ETEC_0692	35.5079	26.3781	38.4772	29.5869	1.20051	0.324818	-1.12191	0.536236	1.3133	0.148861		putative N-acetylglucosamine metabolism protein
ETEC_0693	42.7345	31.6027	51.5894	39.1674	1.0913	0.658274	-1.23984	0.277689	1.31071	0.176499		N-acetylglucosamine repressor
ETEC_0694	49.3969	38.7516	62.5715	40.1954	1.22905	0.29308	-1.03728	0.851928	1.5473	0.0279367		N-acetylglucosamine-6-phosphate deacetylase
ETEC_0695	57.6594	46.4903	86.233	68.9401	-1.1954	0.378508	-1.48347	0.0521468	1.25294	0.267454		glucosamine-6-phosphate isomerase
ETEC_0696	125.998	88.6216	203.455	98.3655	1.28086	0.223601	-1.11047	0.606498	2.06018	0.000437235		N-acetylglucosamine-specific PTS system EIICBAcomponents
ETEC_0697	245.893	221.594	216.063	266.562	-1.08381	0.664139	-1.2032	0.318332	-1.23285	0.261478		glutaminyl-tRNA synthetase
ETEC_0698	14.0825	8.73361	40.4445	15.9466	-1.13219	0.481321	-1.82819	0.000842723	2.51724	6.84008e-08		putative exported protein
ETEC_0700	304.264	330.705	203.118	278.892	1.09099	0.51674	1.18563	0.204203	-1.36976	0.020814		ferric uptake regulation protein
ETEC_0701	145.468	149.106	73.8879	120.16	1.21076	0.318555	1.24067	0.260016	-1.62389	0.0133449		flavodoxin 1
ETEC_0702	12.7111	19.1891	7.13094	7.99463	1.59022	0.0234308	2.40336	9.16417e-06	-1.11913	0.621774		conserved hypothetical protein
ETEC_0703	19.4826	14.3258	16.5283	15.4423	1.26284	0.206277	-1.07896	0.682018	1.11757	0.562787		putative esterase/lipase
ETEC_0704	101.9	92.3574	85.4438	76.5094	1.33162	0.152264	1.20688	0.346259	1.11671	0.584816		negative modulator of initiation of replication
ETEC_0705	243.921	217.057	262.449	218.508	1.11637	0.443556	-1.00684	0.962115	1.20314	0.200461		phosphoglucomutase
ETEC_0706	2.37095	3.24719	3.00053	3.26618	-1.37347	0.276317	1.00325	0.990258	-1.14031	0.664256		putative lipoprotein
ETEC_0708	5.01287	3.49592	6.58577	3.46412	1.44409	0.22725	1.02404	0.938044	1.7904	0.0643228		putrescine/proton symporter: putrescine/ornithineantiporter
ETEC_0709	2.23484	4.53098	2.49716	2.95821	-1.32466	0.459474	1.5422	0.216858	-1.04505	0.909244		ornithine decarboxylase isozyme, inducible
ETEC_0710	4.69142	4.24602	3.3083	3.47404	1.34831	0.322655	1.23233	0.482682	1.08594	0.796373		two-component response regulator
ETEC_0711	14.0755	14.2272	20.9071	12.77	1.10307	0.590142	1.11822	0.531378	1.66915	0.00509513		two-component sensor kinase
ETEC_0712	5.4423	3.43749	6.22749	1.79864	3.01531	0.000137848	1.91782	0.0278316	3.52288	2.16514e-05		potassium-transporting ATPase B chain
ETEC_0713	2.49299	1.42676	4.10185	1.99494	1.25818	0.549583	-1.36238	0.43503	2.20023	0.0366447		potassium-transporting ATPase A chain
ETEC_0714	4.02742	5.56704	5.86259	7.56732	-1.87904	0.010922	-1.35158	0.192724	-1.24553	0.375183		rhsC element core protein RshC
ETEC_0715	1.26346	1.54656	1.96958	1.65721	-1.33206	0.462399	-1.06717	0.857064	1.20297	0.62922		conserved hypothetical protein
ETEC_0719	5.86221	6.43694	3.90398	10.8216	-1.84937	0.00542928	-1.68025	0.0147998	-3.03921	1.34512e-05		conserved hypothetical protein
ETEC_0720	11.4042	14.7305	10.3689	22.086	-1.93614	4.88265e-05	-1.50108	0.00864293	-2.17011	1.0166e-05		deoxyribodipyrimidine photolyase
ETEC_0721	3.29185	5.65158	4.32166	4.36758	-1.32749	0.277693	1.29299	0.275683	1.03585	0.893282		putative oligopeptide transporter
ETEC_0722	36.6104	17.0151	50.653	24.1292	1.51611	0.0187309	-1.41915	0.0533558	2.10597	3.24433e-05		conserved hypothetical protein
ETEC_0723	21.6058	11.8489	25.3144	13.221	1.63	0.0113213	-1.11341	0.584576	1.90933	0.00104331		putative allophanate hydrolase subunit 1
ETEC_0724	23.592	16.8702	33.362	14.2976	1.64663	0.00578338	1.18046	0.35999	2.36198	2.5168e-06		putative allophanate hydrolase subunit 2
ETEC_0725	21.1072	13.1941	18.7462	13.1143	1.60738	0.0107754	1.00745	0.968546	1.45635	0.0517415		LamB/YcsF-family protein
ETEC_0726	11.1039	8.43363	12.3912	8.44899	1.31253	0.180602	1.00404	0.98415	1.49718	0.0535601		endonuclease VIII (DNA glycosylase/AP lyase Nei)
ETEC_0727	3.79989	4.27116	12.4395	29.3358	-7.65903	2.37077e-08	-6.84113	7.19065e-08	-2.55091	0.00705232		putative ammonia monooxygenase
ETEC_0728	2.26297	2.7951	3.03572	3.70866	-1.65068	0.150366	-1.31311	0.408497	-1.14053	0.706177		putative fimbrial protein
ETEC_0730	2.94227	4.98111	3.57427	2.90831	1.01378	0.972777	1.7275	0.154027	1.24942	0.587457		fimbrial outer membrane usher protein
ETEC_0730A	2.34157	2.52222	1.92343	1.14469	2.01756	0.0726191	2.19535	0.0370152	1.83524	0.141183	fimA	putative type-1 fimbrial protein, A chainprecursor (type-1a pilin)
ETEC_0731	2716.35	1894.94	3486.44	860.502	3.15665	0.00508169	2.20211	0.0511834	4.05166	0.000748752		citrate synthase
ETEC_0732	672.923	654.66	634.092	345.716	1.94649	0.000225642	1.89349	0.000401453	1.83647	0.000761605		succinate dehydrogenase cytochrome b-556 subunit
ETEC_0733	400.291	440.555	433.807	280.179	1.42867	0.0157905	1.57223	0.00220765	1.54947	0.00317187		succinate dehydrogenase hydrophobic membraneanchor protein
ETEC_0734	1589.43	1649.19	1780.14	1102.82	1.44124	0.247418	1.49541	0.203109	1.6143	0.130453		succinate dehydrogenase flavoprotein subunit
ETEC_0735	663.329	705.786	782.63	401.407	1.65247	0.00468167	1.7582	0.00149985	1.95015	0.000181967		succinate dehydrogenase iron-sulfur protein
ETEC_0736	2455.13	2376.96	2478.47	1158.72	2.11881	0.0517817	2.05135	0.0624738	2.13902	0.0489746		2-oxoglutarate dehydrogenase E1 component
ETEC_0737	973.466	1246.89	1155.58	884.325	1.10079	0.692728	1.40997	0.158257	1.30693	0.271474		dihydrolipoamide succinyltransferase component(E2)
ETEC_0738	1013.1	1294.8	1312.35	830.851	1.21934	0.427813	1.55839	0.0769542	1.57965	0.0685559		succinyl-CoA synthetase beta chain
ETEC_0739	712.741	963.652	1000.9	729.62	-1.0237	0.910201	1.32075	0.180845	1.3719	0.128807		succinyl-CoA synthetase alpha chain
ETEC_0740	37.6431	25.0812	45.5751	31.076	1.21167	0.32437	-1.23914	0.273734	1.4475	0.0620382		DNA-binding transcriptional dual regulator,fatty-acyl-binding
ETEC_0742	8.71181	9.43148	11.5273	9.42414	-1.08282	0.722969	1.00748	0.972759	1.20135	0.424626		alpha-mannosidase
ETEC_0743	238.627	443.858	339.735	1793.47	-7.51488	7.62116e-20	-4.04106	5.97318e-11	-5.28431	1.68953e-14		cytochrome d ubiquinol oxidase subunit 1
ETEC_0744	144.577	269.491	173.908	1060.56	-7.33407	1.80925e-33	-3.93652	7.12048e-18	-6.09046	3.70148e-28		cytochrome d ubiquinol oxidase subunit 2
ETEC_0745	19.6891	37.7031	26.6421	145.092	-7.36025	1.42271e-16	-3.85207	4.68384e-09	-5.38958	2.0596e-12		cyd operon protein ybgt precursor
ETEC_0746	23.551	49.114	32.7993	169.582	-7.19732	3.32767e-17	-3.45506	2.42946e-08	-5.15317	1.4829e-12		putative membrane protein
ETEC_0747	33.0724	33.5511	11.701	22.5117	1.46996	0.0328417	1.49071	0.0257745	-1.97496	0.000808416		acyl-CoA thioester hydrolase
ETEC_0748	63.7119	70.4682	32.6565	39.5996	1.60924	0.0248873	1.77943	0.00647479	-1.19168	0.420002		colicin import protein
ETEC_0749	28.6251	30.2203	21.5094	27.4219	1.04526	0.812391	1.10216	0.598427	-1.258	0.238689		colicin import protein
ETEC_0750	80.3271	91.1532	55.9681	99.9601	-1.2442	0.274047	-1.09673	0.642423	-1.79573	0.00426649	tolA	protein tola
ETEC_0751	439.357	403.066	440.6	482.524	-1.09817	0.526174	-1.19734	0.222808	-1.09465	0.541816		colicin import protein
ETEC_0752	781.072	741.801	897.704	945.741	-1.21079	0.382715	-1.27498	0.267717	-1.05327	0.812753		peptidoglycan-associated lipoprotein
ETEC_0753	305.717	327.717	262.805	364.378	-1.19177	0.206549	-1.11209	0.443375	-1.38518	0.0200425		putative tetratricopeptide repeat exportedprotein
ETEC_0754	8.5546	8.72252	11.2438	13.1579	-1.53987	0.0274326	-1.51397	0.0296892	-1.17507	0.420011		quinolinate synthetase A
ETEC_0755	12.0682	15.0266	14.2619	16.8365	-1.39535	0.0410947	-1.11949	0.468519	-1.17971	0.327304		nicotinamide mononucleotide transport protein
ETEC_0756	11.6024	9.56532	11.8241	15.4222	-1.33284	0.169862	-1.60911	0.0226178	-1.24459	0.309908		zinc transporter
ETEC_0757	27.0245	43.0077	28.1061	43.9774	-1.6293	0.0220673	-1.02221	0.916215	-1.5733	0.0374998		putative exported protein
ETEC_0758	74.6006	55.0711	80.0912	100.029	-1.34095	0.142595	-1.81558	0.00304245	-1.24901	0.270432		phospho-2-dehydro-3-deoxyheptonate aldolase,Phe-sensitive
ETEC_0759	964.276	813.56	902.36	613.012	1.573	0.0253235	1.32713	0.161238	1.47166	0.0564106		2,3-bisphosphoglycerate-dependentphosphoglycerate mutase
ETEC_0760	114.725	73.0054	129.751	66.3982	1.72724	0.00804716	1.09944	0.644622	1.95766	0.00121872		aldose 1-epimerase (mutarotase)
ETEC_0761	45.0864	39.0476	68.6146	35.1144	1.28332	0.232907	1.11201	0.610683	1.97037	0.00128803		galactokinase
ETEC_0762	34.4261	18.1671	54.6625	20.6235	1.66815	0.00407451	-1.13419	0.486236	2.66741	4.96645e-08		galactose-1-phosphate uridylyltransferase
ETEC_0763	32.5772	21.7505	60.1756	23.5037	1.38547	0.0700301	-1.08128	0.665969	2.55854	2.22213e-07		UDP-glucose 4-epimerase
ETEC_0764	58.2481	25.6048	79.658	40.5497	1.43609	0.0711333	-1.58353	0.0239184	1.95027	0.000999172		putative molybdenum transport ATP-binding protein(photorepair protein PhrA)
ETEC_0765	21.6728	15.1343	21.6236	20.9149	1.03551	0.838236	-1.38231	0.0604934	1.0114	0.949425		transcriptional regulator
ETEC_0766	27.4448	31.1487	17.8581	32.9513	-1.19993	0.318906	-1.05797	0.754755	-1.90341	0.00105423		conserved hypothetical protein
ETEC_0767	33.6483	41.9697	40.2138	37.9061	-1.12668	0.540993	1.108	0.594784	1.06171	0.762077		molybdate ABC transporter, substrate-bindingprotein
ETEC_0768	12.2593	16.3375	13.9498	12.3424	-1.00973	0.961673	1.32165	0.152186	1.16115	0.468896		molybdenum ABC transporter, permease protein
ETEC_0769	18.0934	25.9482	16.6843	19.4038	-1.07431	0.700608	1.3377	0.108054	-1.12609	0.539123		molybdenum ABC transporter, ATP-binding protein
ETEC_0770	27.6326	24.8798	17.6582	18.0063	1.53608	0.0265339	1.38056	0.093847	1.0229	0.910805		phosphatase
ETEC_0771	97.138	77.9291	82.9841	62.5815	1.55184	0.0271994	1.2452	0.269048	1.32998	0.155309		6-phosphogluconolactonase
ETEC_0772	3.89835	2.20005	3.53908	2.50746	1.54237	0.171375	-1.12196	0.724875	1.30713	0.435406		putative LysR family transcriptional regulator,pseudogene
ETEC_0773	4.12712	5.79357	5.58338	5.30275	-1.2883	0.349504	1.09478	0.722349	-1.07869	0.789741		transposase
ETEC_0776	54.305	27.3113	69.0803	67.3331	-1.24015	0.312399	-2.46797	3.36503e-05	1.01747	0.935742		putative transmembrane protein
ETEC_0776A	2.39204	1.70161	1.84209	4.16963	-1.74559	0.0415356	-2.4511	0.00121269	-2.28634	0.00742473	insA	putative insertion element IS1 protein InsA
ETEC_0778	10.2769	7.44884	10.7623	6.26933	1.64131	0.0209865	1.18538	0.431732	1.64491	0.0276118		putative aconitase
ETEC_0779	65.7068	91.006	61.6418	84.1798	-1.28032	0.32811	1.08086	0.757124	-1.36429	0.223236		acyl-CoA thioester hydrolase
ETEC_0780	13.8467	17.9617	10.67	14.6618	-1.05842	0.751908	1.22947	0.232743	-1.40367	0.0825032		integrase
ETEC_0782	9.89542	9.15859	7.24084	7.72529	1.27571	0.33834	1.19035	0.488162	-1.08072	0.775618		putative transmembrane protein
ETEC_0790	1.24939	2.20005	1.77834	1.9999	-1.60597	0.232913	1.11666	0.754399	-1.1528	0.723483		phage transmembrane protein
ETEC_0791	1.55677	2.75985	1.98718	3.18291	-2.03079	0.0255938	-1.14451	0.626171	-1.41801	0.269116	ral	restriction inhibitor protein ral(antirestriction protein)
ETEC_0792	2.1492	3.25927	2.01574	2.45591	-1.14925	0.667081	1.33176	0.331083	-1.32147	0.432799	sieB	superinfection exclusion protein b
ETEC_0793	75.0462	67.0467	59.1247	61.997	1.21005	0.361295	1.08132	0.707606	-1.0547	0.801888		putative prophage repressor
ETEC_0806	11781.3	3922.49	22139.8	7230.94	1.62929	0.513896	-1.84345	0.414685	3.06182	0.142348		outer membrane porin protein
ETEC_0810	17.724	22.399	12.9583	22.2258	-1.25418	0.196654	1.01047	0.951233	-1.72703	0.00392372		Trk system potassium uptake protein
ETEC_0811	6.55558	8.80215	5.845	7.8317	-1.19358	0.425811	1.13029	0.560829	-1.32651	0.235573		putative phage DNA methylase
ETEC_0812	4.2351	4.92465	3.11706	5.7287	-1.3477	0.262977	-1.15685	0.568369	-1.59959	0.100519		putative phage protein
ETEC_0815	1.79259	4.43534	2.84447	3.55896	-1.9689	0.0536448	1.2597	0.454993	-1.18297	0.626643		phage protein
ETEC_0816	5.13367	5.12604	5.12617	4.05135	1.26378	0.455063	1.27426	0.430275	1.19661	0.588944		putative phage protein
ETEC_0817	7.21957	8.70749	5.91972	5.68541	1.26833	0.292725	1.53629	0.0477528	-1.03769	0.881744		phage protein
ETEC_0818	1.14265	2.16381	1.62228	1.9001	-1.64772	0.240136	1.16024	0.694454	-1.01605	0.970198		putative phage protein
ETEC_0819	3.6344	4.66188	4.47772	3.04148	1.19081	0.56434	1.54667	0.129401	1.44245	0.241218		putative phage protein
ETEC_0825	1.39957	2.10539	2.03333	1.79864	-1.28691	0.468611	1.17985	0.592579	1.16146	0.66298		conserved hypothetical protein
ETEC_0828	3.58393	7.44392	4.98771	4.99478	-1.39904	0.323825	1.49913	0.204784	1.01064	0.975375		putative phage tail length tape measure protein
ETEC_0833	2.64896	4.03059	3.6732	3.51568	-1.32961	0.440257	1.15983	0.670293	1.13949	0.721235		phage host specificity protein
ETEC_0834	6.69748	3.24719	4.1656	3.36432	1.97988	0.0140486	-1.02748	0.92555	1.36277	0.300101		putative prophage-encoded outer membrane protein
ETEC_0835	3.5347	5.52982	3.00053	3.94163	-1.11539	0.718445	1.41512	0.220805	-1.3655	0.346524		phage side tail fiber protein
ETEC_0838	20.0304	38.7999	22.7073	48.5317	-2.42268	1.71532e-06	-1.25101	0.205567	-2.15456	5.21351e-05		putative phosphatidylethanolamine-bindingprotein
ETEC_0839	2.75693	3.28343	4.148	2.93837	-1.05867	0.843991	1.12101	0.675607	1.5106	0.14675		adenosylmethionine-8-amino-7-oxononanoateaminotransferase
ETEC_0840	2.95634	3.00956	4.17657	1.90175	1.55049	0.139299	1.5914	0.102781	2.16977	0.00929541		biotin synthetase
ETEC_0841	2.02137	2.67629	2.17842	1.75371	1.16048	0.666125	1.53398	0.182491	1.40961	0.328363		8-amino-7-oxononanoate synthase
ETEC_0844	48.4006	51.9215	58.894	68.8207	-1.42209	0.0762442	-1.32532	0.153562	-1.17317	0.425437		UvrABC system protein B (excinuclease ABC subunitB)
ETEC_0845	30.2766	28.5337	24.9276	23.5602	1.28407	0.159293	1.20985	0.280178	1.07758	0.684733		conserved hypothetical protein
ETEC_0846	46.8137	47.3442	65.2268	81.9602	-1.74988	0.0100507	-1.73128	0.0112524	-1.27101	0.271737		molybdenum cofactor biosynthesis protein A
ETEC_0847	14.2174	18.8809	25.6925	15.2044	-1.07045	0.702369	1.24233	0.206178	1.73128	0.00181578		molybdenum cofactor biosynthesis protein B
ETEC_0848	8.82682	9.80393	12.0725	10.321	-1.16784	0.41572	-1.05326	0.777803	1.18859	0.370484		molybdenum cofactor biosynthesis protein C
ETEC_0849	1.55677	2.55747	2.86206	2.51408	-1.6073	0.148438	1.02573	0.930115	1.28948	0.404593		molybdopterin converting factor, subunit 1
ETEC_0850	10.7683	11.0505	14.407	9.39573	1.14496	0.491896	1.18191	0.384599	1.55004	0.0283162		molybdopterin converting factor, subunit 2
ETEC_0851	78.0062	63.144	90.9678	107.858	-1.38281	0.105745	-1.70814	0.00772439	-1.18888	0.390814		putative membrane protein
ETEC_0854	1.72805	1.70161	1.88824	2.27946	-1.31836	0.392282	-1.34251	0.341683	-1.36957	0.370185		putative transmembrane protein
ETEC_0855	2.71349	4.90147	2.67082	4.64879	-1.71181	0.0416423	1.05738	0.811285	-1.54167	0.115444		putative membrane protein
ETEC_0856	5.03397	6.54368	6.23846	5.83677	-1.1625	0.522395	1.12182	0.604435	1.01522	0.951068		putative phospholipase
ETEC_0857	3.60503	4.58028	3.65561	6.39092	-1.78544	0.0640807	-1.3918	0.269068	-1.63562	0.128376		putative endonuclease/exonuclease/phosphatase
ETEC_0858	68.4811	24.9846	78.0138	33.9192	2.01758	0.00117423	-1.35694	0.161409	2.28773	0.000154693		putative membrane protein
ETEC_0859	12.8096	11.7905	15.7391	8.47905	1.50522	0.0342387	1.39013	0.0838317	1.85614	0.00176099		ABC transporter, permease protein
ETEC_0860	12.4447	8.30273	10.4854	6.69032	1.85306	0.0093944	1.24602	0.357308	1.60002	0.0576858		ABC transporter, permease protein
ETEC_0861	34.4422	21.3287	34.3601	16.8732	2.03776	0.00169254	1.26573	0.298278	2.07232	0.00149759		ABC transporter ATP-binding protein
ETEC_0862	24.4612	12.0503	32.8411	18.344	1.33074	0.163097	-1.51724	0.0466354	1.814	0.00401149		HlyD-family secretion protein
ETEC_0863	11.6119	7.54251	17.7834	13.4573	-1.15768	0.403707	-1.77727	0.00132667	1.29718	0.141511		TetR-family transcriptional regulator
ETEC_0864	9.95087	22.5016	5.3702	51.4188	-5.13572	5.39009e-10	-2.28601	0.000858383	-9.24672	1.39526e-14		putative ATP-dependent RNA helicase
ETEC_0865	4.02039	1.87983	4.30406	2.92515	1.36883	0.263899	-1.55324	0.144452	1.46941	0.190253		conserved hypothetical protein
ETEC_0866	25.9877	23.9172	28.7765	39.9126	-1.53469	0.0224598	-1.67008	0.0060487	-1.42314	0.0676795		probable ATP-dependent helicase
ETEC_0867	40.0161	35.3875	54.6911	49.2504	-1.23129	0.295404	-1.39242	0.0954579	1.11486	0.586666		putative glycosyl transferase
ETEC_0868	35.0173	17.8831	35.5096	14.3541	2.43561	8.5725e-07	1.24481	0.231393	2.46615	1.07951e-06		putative dehydrogenase
ETEC_0869	2.30641	2.69946	3.28409	3.41753	-1.48158	0.223811	-1.24495	0.473095	-1.16975	0.640682		putative exported protein
ETEC_0870	2.58442	1.92716	5.06242	2.22625	1.14875	0.669993	-1.14784	0.672341	2.10856	0.0196958		putative zinc ion binding protein
ETEC_0871	4.71376	3.85433	7.55959	2.23121	2.11435	0.00651444	1.73137	0.0450701	3.36761	8.96317e-06		PKHD-type hydroxylase
ETEC_0872	21.3563	6.68468	34.4787	3.36598	6.33086	1.01366e-13	1.99302	0.00701968	10.1916	3.09565e-20		catecholate siderophore TonB-dependent receptor
ETEC_0873	1.16375	1.76102	1.06613	1.71042	-1.47615	0.302589	1.02738	0.936025	-1.26792	0.541362		putative exported protein
ETEC_0874	7.10002	13.8727	2.67082	8.72359	-1.2216	0.422472	1.5894	0.050236	-2.91967	0.000240627		conserved hypothetical protein
ETEC_0875	7.96796	8.99343	9.14668	8.59869	-1.08304	0.736111	1.04909	0.834872	1.05353	0.83142		putative membrane protein
ETEC_0876	94.6612	52.1993	98.2506	42.5783	2.22215	0.000250597	1.22554	0.347824	2.31636	0.000129553		glutamine ABC transporter, ATP-binding protein
ETEC_0877	82.3125	38.0448	60.4746	25.5521	3.21836	2.54227e-07	1.48921	0.075182	2.38341	0.000130838		glutamine ABC transporter, permease protein
ETEC_0878	425.572	202.529	518.372	204.473	2.08085	7.23348e-06	-1.00965	0.952718	2.53537	1.58189e-08		glutamine ABC transporter, substrate-bindingprotein
ETEC_0879	306.23	466.339	327.658	691.382	-2.25813	6.79155e-06	-1.48254	0.0277006	-2.11287	3.65029e-05		DNA protection during starvation protein
ETEC_0880	6.70575	11.1814	8.22564	9.04974	-1.34741	0.167224	1.24037	0.284215	-1.11402	0.628487		putative membrane protein
ETEC_0881	434.633	823.667	385.042	1449.86	-3.33543	2.50065e-07	-1.7603	0.01327	-3.76521	1.73719e-08		outer membrane protein X
ETEC_0882	8.72009	16.6548	5.31742	12.9996	-1.48596	0.0448617	1.28371	0.174088	-2.6076	2.59455e-05		putative membrane protein
ETEC_0883	9.12593	8.87658	10.6348	14.6469	-1.60594	0.0122803	-1.65252	0.00666987	-1.45134	0.0608985		conserved hypothetical protein
ETEC_0884	21.9239	20.2986	13.0639	11.1627	1.96444	0.00023691	1.81714	0.00103694	1.23293	0.285475		transcriptional regulator (manganese transportregulator)
ETEC_0885	16.9615	16.7746	12.5759	11.6986	1.45125	0.030465	1.43515	0.0327848	1.05551	0.772433		putative membrane protein
ETEC_0886	48.5492	77.7486	23.1097	55.1751	-1.13555	0.611843	1.40873	0.169354	-2.335	0.00113039		putative exported protein
ETEC_0887	115.496	108.169	79.1811	127.153	-1.10052	0.716846	-1.17585	0.539527	-1.60667	0.0761964		ABC transporter ATP-binding protein
ETEC_0888	11.0252	8.20807	12.5297	7.07464	1.55584	0.0304149	1.16547	0.45462	1.75911	0.0074729		conserved hypothetical protein
ETEC_0889	20.1524	34.0766	17.0888	36.2954	-1.80018	0.000660177	-1.06545	0.702354	-2.12304	3.67496e-05		putative hydrolase
ETEC_0890	4.61985	5.33952	4.91299	4.9766	-1.07951	0.796364	1.08262	0.781594	1.07499	0.81082		putative formate acetyltransferase 3 (pyruvateformate lyase 3)
ETEC_0892	2.64896	1.72479	2.67082	3.74038	-1.41825	0.228354	-2.13684	0.0104958	-1.25253	0.453397		fructose-6-phosphate aldolase
ETEC_0893	14.4193	13.3279	15.8842	17.8698	-1.23659	0.23731	-1.34491	0.095596	-1.11271	0.565516		molybdopterin biosynthesis protein
ETEC_0894	19.8603	17.3997	22.4809	23.9944	-1.20714	0.313477	-1.38409	0.0807159	-1.08699	0.664957		molybdopterin biosynthesis protein
ETEC_0895	23.9006	13.3864	23.0898	14.8068	1.61201	0.0060153	-1.10852	0.561604	1.549	0.0153518		putative L-asparaginase
ETEC_0896	30.0267	22.0586	26.7806	18.0611	1.66063	0.00170104	1.22116	0.217193	1.49507	0.0165568		ABC transporter, ATP-binding protein
ETEC_0897	25.584	21.081	29.0843	20.5653	1.24205	0.217954	1.0263	0.88232	1.3875	0.0704332		ABC transporter, substrate-binding protein
ETEC_0898	8.56742	7.69658	8.9664	5.74689	1.48424	0.137238	1.34266	0.262425	1.48083	0.158804		ABC transporter, permease protein
ETEC_0899	2.73459	3.62779	3.59186	2.99819	-1.10043	0.76177	1.21978	0.501916	1.28211	0.431771		ABC transporter, permease protein
ETEC_0900	9.11311	10.4776	7.32219	7.53892	1.21093	0.435464	1.39737	0.162616	-1.02187	0.933996		putative signal transduction protein
ETEC_0901	3.83505	7.12666	2.86206	6.84002	-1.77466	0.0211811	1.04295	0.852181	-2.08888	0.00632084		putative signaling protein
ETEC_0902	51.8324	102.892	16.4293	59.235	-1.14199	0.717457	1.73654	0.133504	-3.56977	0.000964673		radical SAM superfamily protein
ETEC_0903	18.0256	6.52051	68.6315	41.7647	-2.31437	0.00156925	-6.39871	5.78085e-11	1.61563	0.0653219		biofilm regulator
ETEC_0904	6.35493	5.41199	11.7295	8.29763	-1.30847	0.253349	-1.52007	0.0721869	1.35355	0.197249		soluble aldose sugar dehydrogenase
ETEC_0905	57.7822	33.3285	51.0069	30.1739	1.91401	0.00122587	1.10402	0.62219	1.69817	0.00926196		putative glutathione S-transferase
ETEC_0906	143.365	69.1361	132.428	68.7893	2.08355	0.000298909	1.00511	0.979876	1.9298	0.00125348		penicillin-binding protein 6 (D-alanyl-D-alaninecarboxypeptidase)
ETEC_0907	25.2311	17.1813	21.7468	13.8482	1.82277	0.000377864	1.23957	0.206639	1.59118	0.00835877		deoxyribose operon repressor
ETEC_0908	20.183	18.454	16.1458	12.226	1.65247	0.00794424	1.50815	0.0286071	1.3727	0.108472		putative phosphatase
ETEC_0909	9.6985	11.6345	7.76843	11.6471	-1.19826	0.362026	1.0014	0.994151	-1.45803	0.0774961		multidrug translocase
ETEC_0910	3.37749	2.55747	2.93678	3.31773	1.01487	0.956043	-1.28402	0.35071	-1.19808	0.541439		putative exported protein
ETEC_0911	14.1376	8.95916	18.6583	8.82339	1.59723	0.0154057	1.01538	0.938089	2.09263	0.000179858		putative hydrolase
ETEC_0912	11.8758	7.54153	9.84791	7.13777	1.66429	0.0222029	1.06273	0.787515	1.39315	0.158514		major facilitator superfamily protein
ETEC_0913	9.50613	3.60462	14.8048	4.78857	1.98679	0.00554499	-1.32198	0.290789	2.93609	2.00291e-05		TetR-family transcriptional regulator
ETEC_0914	26.7411	39.7373	15.6577	36.9444	-1.37915	0.116021	1.07573	0.716286	-2.37258	7.88982e-05		putative transport protein
ETEC_0915	5.21931	3.27135	3.66658	6.2029	-1.1935	0.491865	-1.88166	0.0164495	-1.80358	0.0419636		putative membrane protein
ETEC_0916	4.44154	4.47256	5.44491	6.5522	-1.47529	0.112996	-1.45239	0.115815	-1.26241	0.362995		glutaredoxin 1
ETEC_0917	4.67032	5.1391	3.29071	4.49413	1.0385	0.883361	1.14669	0.580597	-1.23107	0.458284		putative membrane protein
ETEC_0918	32.8073	27.7121	30.9044	28.7483	1.14134	0.450025	-1.03823	0.829836	1.07251	0.698192		oxygen-insensitive NADPH nitroreductase
ETEC_0919	29.6809	24.5808	22.8657	24.8932	1.19294	0.344676	-1.01282	0.945517	-1.0617	0.75718		ribosomal protein S6 modification protein
ETEC_0920	65.5698	47.9151	54.379	59.1534	1.10844	0.600699	-1.23475	0.284682	-1.08101	0.696741		conserved hypothetical protein
ETEC_0921	14.3899	19.7146	10.2546	8.34753	1.724	0.00464685	2.3596	4.16579e-06	1.33883	0.151863		putrescine ABC transporter, substrate-bindingprotein
ETEC_0922	4.9624	7.75697	3.70176	3.83356	1.28681	0.32163	2.02003	0.00306731	1.00383	0.988875		putrescine ABC transporter, ATP-binding protein
ETEC_0923	2.52112	4.05671	2.09708	1.61723	1.56374	0.157581	2.50623	0.00137093	1.35043	0.382486		putrescine ABC transporter, permease protein
ETEC_0924	3.07838	4.65177	2.49716	2.65881	1.16478	0.611658	1.74878	0.0453307	1.09888	0.765822		putrescine ABC transporter, permease protein
ETEC_0925	10.1126	12.3242	5.16798	4.89333	2.06752	0.00218061	2.52104	6.35638e-05	1.18137	0.519613		putative membrane protein
ETEC_0926	11.7492	14.7054	6.05384	9.77674	1.20568	0.385835	1.50413	0.0520538	-1.54263	0.0710908		23S rRNA (uracil-5-)-methyltransferase
ETEC_0927	13.3106	12.8729	16.2534	10.9865	1.20986	0.297282	1.17222	0.37629	1.41257	0.0688266		arginine ABC transporter, substrate-bindingprotein
ETEC_0928	37.0283	47.1336	21.9908	56.751	-1.532	0.0370337	-1.20472	0.356773	-2.52829	1.55326e-05		arginine ABC transporter, permease protein
ETEC_0929	36.6833	46.4341	22.3952	48.3238	-1.31747	0.155814	-1.0404	0.836495	-2.14851	0.000187093		arginine ABC transporter, permease protein
ETEC_0930	99.2074	102.309	97.081	131.811	-1.32877	0.1577	-1.28865	0.206324	-1.35844	0.13119		arginine ABC transporter, substrate-bindingprotein
ETEC_0931	61.0435	59.0883	44.6849	54.1755	1.12623	0.561022	1.09038	0.671269	-1.21659	0.348707		arginine ABC transporter, ATP-binding protein
ETEC_0932	47.5463	36.7167	56.1045	40.3934	1.1762	0.434145	-1.10006	0.64584	1.39371	0.113237		probable lipoprotein
ETEC_0933	14.1388	12.9111	17.1943	13.0862	1.07936	0.67215	-1.01657	0.926607	1.36813	0.0873008		conserved hypothetical protein
ETEC_0934	21.6786	16.0597	24.2483	24.7997	-1.14532	0.434387	-1.5397	0.0133282	-1.03028	0.867479		putative N-acetylmuramoyl-L-alanine amidase
ETEC_0935	19.0615	20.2512	12.3736	13.0862	1.45851	0.0336899	1.54572	0.0127074	-1.04512	0.818654		conserved hypothetical protein
ETEC_0936	23.7479	16.9397	25.1517	15.8699	1.49316	0.0387753	1.06961	0.729234	1.56946	0.0238473		conserved hypothetical protein
ETEC_0937	42.7531	29.5296	46.8237	26.0379	1.64111	0.00825786	1.13414	0.502365	1.8022	0.00199705		low specificity L-threonine aldolase
ETEC_0938	38.7431	50.0759	32.3245	53.4631	-1.38081	0.119542	-1.06743	0.750178	-1.64552	0.0191912		pyruvate oxidase
ETEC_0941	7.54227	9.82612	5.17895	5.74854	1.31694	0.253332	1.71279	0.0205746	-1.0785	0.774064		putative membrane protein
ETEC_0942	4.55655	4.48267	3.00053	3.93998	1.15905	0.642439	1.15121	0.651308	-1.36048	0.383753		aquaporin Z
ETEC_0943	29.5634	25.3792	36.6614	28.5787	1.03392	0.854017	-1.1267	0.509278	1.26991	0.195809		conserved hypothetical protein
ETEC_0944	93.0817	104.037	66.3921	94.8573	-1.01898	0.925904	1.09667	0.647104	-1.42637	0.0842823		conserved hypothetical protein
ETEC_0945	21.1379	11.7533	16.9261	9.77509	2.1614	4.64867e-06	1.20691	0.27563	1.69916	0.00312424		macrolide-specific efflux protein
ETEC_0947	9.31706	5.86407	7.43209	4.51067	2.05489	0.00732515	1.30643	0.324397	1.63681	0.0823695	macB	macrolide export atp-binding/permease proteinmacb, pseudogene
ETEC_0949	359.409	111.849	478.745	79.0168	4.54682	6.07291e-13	1.41546	0.0873072	6.06031	3.45208e-17		cold shock-like protein CspD
ETEC_0950	39.9842	19.7952	42.203	30.3619	1.31566	0.199812	-1.53126	0.0495581	1.36852	0.150098		ATP-dependent Clp protease adaptor protein
ETEC_0951	465.673	235.523	662.404	266.523	1.7469	0.00163217	-1.13158	0.483278	2.48546	3.63807e-07		ATP-dependent Clp protease ATP-binding subunit
ETEC_0952	196.72	353.762	64.3192	337.619	-1.71564	0.0202484	1.04778	0.839663	-5.23269	1.70285e-11		translation initiation factor IF-1
ETEC_0953	19.5012	13.2303	15.1301	16.2509	1.19839	0.288767	-1.22796	0.233802	-1.10426	0.588838		leucyl/phenylalanyl-tRNA-protein transferase
ETEC_0954	44.8722	31.792	49.633	51.7645	-1.15292	0.477677	-1.62827	0.0156447	-1.04175	0.840289		ABC transporter, ATP-binding/permease protein
ETEC_0955	23.1336	18.895	24.4087	25.5653	-1.10334	0.623049	-1.35379	0.130156	-1.08196	0.703556		ABC transporter, ATP-binding/permease protein
ETEC_0956	362.632	290.127	368.108	247.168	1.46726	0.0117318	1.17355	0.291706	1.49337	0.00861079		thioredoxin reductase
ETEC_0957	319.838	247.178	301.203	129.17	2.47541	5.44119e-08	1.91368	8.80736e-05	2.33189	4.02951e-07		leucine-responsive regulatory protein
ETEC_0958	227.601	187.256	225.137	220.696	1.03126	0.835595	-1.17868	0.267809	1.01997	0.894647		cell division protein
ETEC_0959	51.8389	49.2925	55.1988	58.0666	-1.12064	0.57822	-1.17787	0.422862	-1.05428	0.798851		outer membrane lipoprotein carrier protein
ETEC_0960	28.5651	36.1357	24.2439	35.4485	-1.24054	0.222798	1.01894	0.913996	-1.43639	0.0484305		putative ATPase
ETEC_0961	324.519	243.491	443.701	382.139	-1.17737	0.265456	-1.56954	0.00219547	1.16059	0.310734		seryl-tRNA synthetase
ETEC_0962	19.6353	25.8826	65.6552	296.165	-15.0515	1.74182e-16	-11.4438	3.66465e-14	-4.56797	6.86277e-07		anaerobic dimethyl sulfoxide reductase chain A
ETEC_0963	5.01411	8.22212	6.07578	64.4419	-12.7319	4.34104e-27	-7.83737	1.04952e-20	-11.9447	1.86243e-23		anaerobic dimethyl sulfoxide reductase chain B
ETEC_0964	10.0539	17.8841	9.62148	109.021	-10.845	6.57861e-26	-6.09723	2.37442e-17	-11.5757	3.87079e-25		anaerobic dimethyl sulfoxide reductase chain C
ETEC_0965	61.5771	102.038	54.1898	80.8003	-1.3127	0.215635	1.26274	0.284745	-1.49815	0.0703003		putative isochorismatase
ETEC_0966	3.29185	8.12353	3.46436	6.82018	-2.07119	0.00681746	1.19766	0.449746	-1.84108	0.0291748		major facilitator superfamily protein
ETEC_0967	12.1199	17.8922	11.4944	10.6584	1.13981	0.567743	1.68078	0.0197948	1.14797	0.557409		putative amino acid permease
ETEC_0968	5.49732	5.64962	6.52864	5.08136	1.07619	0.797169	1.11896	0.68684	1.30219	0.366836		predicted DNA-binding transcriptional regulator
ETEC_0969	4.47092	4.77058	4.17657	3.3293	1.34817	0.270704	1.43631	0.167585	1.24425	0.451298		conserved hypothetical protein
ETEC_0970	53.5898	58.1489	45.7377	103.756	-1.93542	0.00168525	-1.78456	0.00557754	-2.28822	0.000119903		pyruvate formate-lyase 1 activating enzyme
ETEC_0971	1718.65	1942.83	1849.3	7032.89	-4.09206	0.00414003	-3.61992	0.00845418	-3.80314	0.00637549		formate acetyltransferase 1
ETEC_0972	73.4001	65.8883	94.7089	353.239	-4.80978	7.44932e-11	-5.36445	4.2398e-12	-3.75729	3.30257e-08		probable formate transporter 1
ETEC_0973	191.365	192.789	197.4	196.261	-1.02529	0.91569	-1.01819	0.939028	1.00557	0.981279		putative fatty acid binding protein
ETEC_0974	7.37554	12.7903	6.62758	9.72188	-1.32293	0.211311	1.31501	0.193008	-1.37301	0.17737		putative membrane protein
ETEC_0975	143.883	120.566	141.843	114.58	1.25574	0.210769	1.05212	0.779805	1.23813	0.243678		phosphoserine aminotransferase
ETEC_0976	60.1383	67.2984	48.0921	47.9726	1.25372	0.253677	1.40235	0.0866113	1.0035	0.986173		3-phosphoshikimate 1-carboxyvinyltransferase
ETEC_0977	4.55531	3.81908	3.11706	3.16638	1.42856	0.217199	1.20485	0.515502	1.12081	0.712223		putative membrane-associated peptidase
ETEC_0978	100.331	141.303	45.8609	109.638	-1.09241	0.672541	1.28873	0.223792	-2.39667	5.75146e-05		cytidylate kinase
ETEC_0979	7553.06	8298.03	7566.75	8962.01	-1.18654	0.802062	-1.08002	0.910132	-1.18439	0.804115		30S ribosomal protein S1
ETEC_0980	209.536	247.687	165.794	218.924	-1.04501	0.78727	1.13138	0.448286	-1.32557	0.0876847		integration host factor beta-subunit (IHF-beta)
ETEC_0981	8.53226	8.63502	10.0392	8.17108	1.04128	0.868875	1.06296	0.79932	1.24392	0.384431		putative competence-related protein
ETEC_0982	151.891	175.6	93.8431	172.94	-1.13823	0.527554	1.01521	0.941165	-1.84326	0.00340128		lipid A export ATP-binding/permease protein
ETEC_0983	35.5845	44.7655	23.3471	56.222	-1.57809	0.0613236	-1.25639	0.344669	-2.35547	0.000668833		tetraacyldisaccharide 4'-kinase (lipid A4'-kinase)
ETEC_0984	10.3261	10.6859	7.54862	12.1728	-1.17869	0.394412	-1.14292	0.478518	-1.51699	0.0456666		conserved hypothetical protein
ETEC_0985	10.4717	7.57973	9.54676	12.1844	-1.1584	0.551432	-1.60899	0.0561881	-1.26037	0.369542		conserved hypothetical protein
ETEC_0986	60.5351	51.0826	54.5593	70.7622	-1.16839	0.463562	-1.38565	0.124791	-1.28748	0.240116		3-deoxy-manno-octulosonate cytidylyltransferase
ETEC_0987	8.42677	4.37888	33.1288	28.0913	-3.32767	3.92232e-06	-6.41116	1.03023e-11	1.1373	0.605312		conserved hypothetical protein
ETEC_0988	3.80692	3.83115	6.53961	4.59393	-1.19896	0.50074	-1.19897	0.488127	1.35069	0.265712		putative membrane protein
ETEC_0989	62.9701	58.1427	47.3381	37.7663	1.66699	0.0110059	1.53828	0.0315615	1.24983	0.275864		putative S-adenosylmethionine-dependentmethyltransferase
ETEC_0990	89.7873	78.3747	63.3056	55.874	1.60685	0.0290442	1.40191	0.118946	1.12416	0.594807		chromosome partition protein
ETEC_0991	57.5245	51.8226	46.6677	44.5009	1.29295	0.206957	1.1639	0.454816	1.05251	0.804881		chromosome partition protein
ETEC_0992	399.814	375.862	396.511	404.218	-1.01096	0.93788	-1.07559	0.60202	-1.01805	0.898592		chromosome partition protein
ETEC_0993	85.5973	61.3451	84.2415	67.458	1.26843	0.291857	-1.09903	0.675478	1.25212	0.322188		putative exported protein
ETEC_0994	96.6168	49.4254	93.153	27.9463	3.45469	2.06577e-08	1.76779	0.00889811	3.34717	5.35571e-08		putative exported protein
ETEC_0995	87.7258	52.6423	75.297	48.0271	1.82613	0.00324512	1.09556	0.654676	1.57315	0.0280283		conserved hypothetical protein
ETEC_0996	395.04	414.398	412.781	386.108	1.02325	0.874042	1.07316	0.62596	1.06952	0.644184		aspartate aminotransferase
ETEC_0997	604.695	820.384	1544.69	1018.6	-1.6845	0.0285906	-1.24161	0.361196	1.51665	0.0796743		outer membrane protein F
ETEC_0998	322.013	313.456	304.258	317.71	1.01375	0.941293	-1.01366	0.941639	-1.04531	0.811778		asparaginyl-tRNA synthetase
ETEC_0999	66.9144	74.2912	54.7482	57.2864	1.16818	0.43302	1.29672	0.188424	-1.04478	0.827994		nicotinate phosphoribosyltransferase
ETEC_1000	268.415	166.093	361.952	136.021	1.97301	2.99794e-05	1.22056	0.218045	2.65553	3.00827e-09		aminopeptidase N
ETEC_1001	1.94979	1.83152	1.66843	1.8502	1.05956	0.865044	1.00598	0.985417	-1.04064	0.914008		putative aliphatic sulfonates ABC transporter,ATP-binding protein
ETEC_1006	3.12761	2.84243	3.95676	3.16968	-1.01641	0.955598	-1.10042	0.737475	1.3162	0.352243		predicted fimbrial-like adhesin protein
ETEC_1008	4.02742	5.92348	4.28647	4.40756	-1.09561	0.727841	1.35162	0.217083	-1.07167	0.803712		fimbrial outer membrane usher protein
ETEC_1010	6.01941	2.14162	8.97965	6.14969	-1.02468	0.920791	-2.85865	0.000108598	1.53591	0.0780644		putative transposase
ETEC_1011	1.62835	2.17687	2.82688	2.45921	-1.49951	0.210146	-1.12101	0.698153	1.14342	0.669115		fimbrial precursor
ETEC_1014	3.68487	1.30795	3.25552	2.89674	1.27208	0.39891	-2.13665	0.0173234	1.11477	0.724656		fimbrial chaperone
ETEC_1015	34.3061	66.8209	16.3656	56.0871	-1.63281	0.154233	1.19102	0.608067	-3.38988	0.000676993		dihydroorotate dehydrogenase
ETEC_1016	42.3217	31.9964	35.0766	29.0226	1.45879	0.0519779	1.1017	0.618	1.21958	0.317987		conserved hypothetical protein
ETEC_1017	48.9732	41.3404	50.154	28.7496	1.70302	0.00719856	1.43868	0.0653193	1.74368	0.00569632		putative 2Fe-2S iron-sulfur cluster bindingprotein
ETEC_1018	59.7023	84.0396	39.2774	78.6071	-1.31583	0.226211	1.06897	0.767147	-1.98117	0.00329482		putative RNA methylase
ETEC_1019	86.129	119.24	87.0309	173.634	-2.01494	0.0014975	-1.45655	0.0849899	-1.99521	0.00188164		ABC transporter ATP-binding protein
ETEC_1020	24.1894	32.4253	27.972	44.0954	-1.82027	0.00174451	-1.36084	0.099861	-1.60449	0.0158048		paraquat-inducible protein A
ETEC_1021	60.0622	73.9194	52.9457	104.695	-1.74231	0.00949211	-1.41674	0.100754	-1.98004	0.00171036		paraquat-inducible protein B
ETEC_1022	24.2034	30.4426	22.5798	49.5244	-2.04342	0.000336137	-1.62951	0.0125804	-2.21052	0.00012125		putative lipoprotein
ETEC_1023	77.9843	16.5229	71.3204	23.765	3.27784	3.17866e-06	-1.43574	0.155743	2.99722	1.77873e-05	rmf	ribosome modulation factor (protein e)
ETEC_1024	256.662	379.81	123.978	292.725	-1.14028	0.409882	1.29741	0.101523	-2.34622	1.90056e-07		3-hydroxydecanoyl-[acyl-carrier-protein]dehydratase
ETEC_1025	69.9555	65.6783	63.5915	99.5722	-1.42275	0.10552	-1.51608	0.0558832	-1.57147	0.0407165		conserved hypothetical protein
ETEC_1026	29.9564	28.4512	34.1028	31.9659	-1.06722	0.712475	-1.1247	0.502683	1.0728	0.696157		conserved hypothetical protein
ETEC_1027	3341.47	2925.6	4997.96	4298.38	-1.28637	0.625636	-1.46923	0.456829	1.16276	0.769987		outer membrane protein A
ETEC_1028	18.2717	19.2504	29.0952	27.7596	-1.52175	0.0242525	-1.44117	0.0461809	1.02218	0.907132		cell division inhibitor
ETEC_1029	15.9359	13.7519	20.8476	14.72	1.07982	0.716852	-1.06789	0.754989	1.39973	0.11916		conserved hypothetical protein
ETEC_1030	28.3248	37.6088	21.1445	44.5049	-1.56922	0.0180697	-1.18321	0.368723	-2.07516	0.000250446		putative membrane protein
ETEC_1031	6.71403	10.7332	5.56144	9.83686	-1.4576	0.12292	1.08845	0.71515	-1.68979	0.0437662		putative membrane protein
ETEC_1032	29.594	29.9576	32.874	38.3753	-1.29605	0.14719	-1.28039	0.163188	-1.16915	0.392759		helicase IV
ETEC_1033	72.204	53.0773	106.078	71.4575	1.01046	0.959113	-1.34626	0.144092	1.48501	0.0527837		methylglyoxal synthase
ETEC_1034	2.76976	1.51033	3.03572	2.14298	1.28097	0.528859	-1.39307	0.413449	1.49883	0.313404		putative exported protein
ETEC_1035	17.5399	12.0663	14.8137	17.4141	1.00807	0.967103	-1.44693	0.0606584	-1.1182	0.581234		putative CoA-binding protein
ETEC_1036	74.3329	53.0995	103.508	49.7566	1.49324	0.0632514	1.06711	0.763127	2.07463	0.000820554		conserved hypothetical protein
ETEC_1037	30.6572	45.0403	16.2162	35.129	-1.14426	0.59192	1.28139	0.319913	-2.08251	0.00510615		conserved hypothetical protein
ETEC_1038	8.81027	8.3863	9.26321	9.04808	-1.03129	0.898843	-1.07511	0.761639	1.05508	0.829841		probable acylphosphatase
ETEC_1039	14.6774	18.1338	6.81882	13.7035	1.07404	0.723357	1.32168	0.157241	-1.86569	0.00552331		sulfurtransferase (tRNA 2-thiouridinesynthesizing protein E)
ETEC_1040	426.748	172.525	330.253	182.902	2.33319	2.65146e-08	-1.0604	0.697462	1.81205	9.15004e-05		putative membrane protein
ETEC_1042	2.44955	2.09331	1.00238	1.09314	2.23012	0.023628	1.92732	0.0604439	1.14475	0.745714		NiFeSe-hydrogenase
ETEC_1047	3.28482	4.03255	3.33687	4.61212	-1.40198	0.211659	-1.13494	0.61918	-1.30395	0.348991		cytochrome bd-II oxidase subunit 1
ETEC_1048	2.97744	4.22383	2.93678	4.08141	-1.37564	0.231783	1.03451	0.889705	-1.47189	0.181706		cytochrome bd-II oxidase subunit 2
ETEC_1049	3.76223	4.14027	4.44915	4.35931	-1.16794	0.604565	-1.05169	0.861649	1.06566	0.835111		periplasmic AppA protein [includes:phosphoanhydrid phosphohydrolase and 4-phytase]
ETEC_1050	400.47	401.767	401.386	709.212	-1.77067	0.0014456	-1.76542	0.00151992	-1.76569	0.0015653		cryptic autophosphorylating protein tyrosinekinase Etk
ETEC_1051	73.4563	77.841	74.0001	133.005	-1.80984	0.00924344	-1.70937	0.0182352	-1.79031	0.0111628		phosphotyrosine-protein phosphatase
ETEC_1052	165.242	183.024	139.199	275.173	-1.66465	0.0163778	-1.50365	0.0539198	-1.97379	0.00151359		predicted exopolysaccharide export protein
ETEC_1053	113.611	137.187	92.3065	172.491	-1.51761	0.0632019	-1.25752	0.305242	-1.87151	0.00586114		conserved hypothetical protein
ETEC_1054	45.9937	61.2743	30.146	44.5316	1.0334	0.870222	1.37576	0.110221	-1.47281	0.0631176		conserved hypothetical protein
ETEC_1055	63.1497	74.8875	51.3871	50.8125	1.24277	0.273655	1.4742	0.0497692	1.00853	0.966523		predicted outer membrane lipoprotein
ETEC_1056	810.135	538.66	942.068	602.218	1.34525	0.11473	-1.11805	0.552392	1.5648	0.0175887		predicted transmembrane protein
ETEC_1058	3.51939	5.86506	3.02909	7.26267	-2.07579	0.0218472	-1.23538	0.479271	-2.79473	0.0038574		cold shock-like protein
ETEC_1060	28.4969	26.0539	19.5859	26.2339	1.08497	0.662927	-1.00594	0.974586	-1.32512	0.152502		protein GnsA
ETEC_1061	1.22829	2.60382	2.87303	3.43903	-2.76965	0.0182109	-1.29851	0.499361	-1.24914	0.592859		putative electron transport protein
ETEC_1062	5.47622	8.23026	6.11759	7.77684	-1.42524	0.180125	1.06464	0.80253	-1.22016	0.463742		Two-component sensor kinase and responseregulator
ETEC_1063	3.31295	2.86561	2.67082	2.98993	1.10323	0.770579	-1.02673	0.93678	-1.02021	0.955639		solute-binding periplasmic protein
ETEC_1064	8.84089	5.43614	11.9911	5.53737	1.59463	0.0310308	-1.01253	0.955238	2.16643	0.000429834		two-component response regulator
ETEC_1066	2.2489	3.68622	3.6732	2.4741	-1.10584	0.793826	1.50359	0.256842	1.61612	0.20099		trimethylamine-N-oxide reductase precursor
ETEC_1067	1.66351	1.67746	1.84209	2.28442	-1.37993	0.355339	-1.35139	0.366095	-1.25252	0.538455		chaperone protein
ETEC_1068	7.28287	7.39954	6.91776	8.51903	-1.17338	0.523302	-1.14862	0.572206	-1.11802	0.664966		chaperone-modulator protein
ETEC_1069	28.6259	25.7961	38.4331	34.7215	-1.21408	0.30375	-1.34658	0.113183	1.09075	0.649907		curved DNA-binding protein
ETEC_1071	89.9681	76.9022	126.906	86.0452	1.04511	0.846862	-1.11871	0.623231	1.47706	0.0892952		glucose-1-phosphatase
ETEC_1072	60.0216	76.5689	57.4122	173.352	-2.88875	3.89883e-06	-2.26336	0.000317122	-3.06033	1.62968e-06		conserved hypothetical protein
ETEC_1073	82.8486	86.2952	87.7011	256.426	-3.09576	1.48183e-07	-2.97113	3.69925e-07	-2.94912	5.88031e-07		flavoprotein (Trp repressor-binding protein)
ETEC_1074	6.98955	11.2065	11.6592	10.0014	-1.4364	0.17087	1.12177	0.649515	1.0869	0.756991		conserved hypothetical protein
ETEC_1075	2.83429	4.55612	3.41821	3.23612	-1.14865	0.670368	1.41235	0.253843	1.16059	0.649113		putative pyrimidine permease
ETEC_1082	26.0403	20.3681	16.1853	15.8498	1.63998	0.00725259	1.28586	0.171511	1.02886	0.884647		rut operon repressor (TetR-family transcriptionalregulator)
ETEC_1083	1191	608.246	1861.26	209.894	5.67393	9.59954e-12	2.89776	1.61275e-05	8.86867	7.4805e-17		bifunctional protein PutA [includes: prolinedehydrogenase; delta-1-pyrroline-5-carboxylatedehydrogenase]
ETEC_1084	803.194	275.838	932.726	53.5137	15.0059	4.0295e-41	5.15438	5.06556e-18	17.4409	9.94984e-45		putative sodium/proline symporter
ETEC_1085	10.6897	12.5285	10.6481	3.46743	3.07229	5.37778e-07	3.60346	4.0851e-09	3.2301	3.55615e-07		ferrous iron permease
ETEC_1086	22.772	24.6824	32.5685	15.4919	1.46919	0.0436845	1.58919	0.0139477	2.12937	8.69671e-05		putative exported protein
ETEC_1087	17.9598	15.5028	20.9884	10.5487	1.70229	0.00361305	1.46996	0.0338489	2.03868	0.000134027		putative peroxidase
ETEC_1088	125.327	37.1074	135.776	12.7198	9.84122	8.47739e-10	2.91594	0.0023501	10.6733	2.68961e-10		protein PhoH (phosphate starvation-inducibleprotein)
ETEC_1091	1.21423	4.36386	2.22458	1.80691	-1.46861	0.355493	2.42958	0.0123234	1.29188	0.522232	pgaB	polysaccharide deacetylase
ETEC_1092	2.90587	4.25712	4.92396	4.36427	-1.50755	0.200632	-1.01321	0.96521	1.13908	0.681191	pgaA	polysaccharide synthesis protein, pseudogene
ETEC_1093	2.89883	4.36386	4.39637	4.36097	-1.50833	0.212472	1.01263	0.967507	-1.04915	0.886135		predicted diguanylate cyclase
ETEC_1094	7.41195	6.86586	6.0824	8.71532	-1.17825	0.426285	-1.2731	0.232938	-1.44003	0.104635		putative transposase InsF
ETEC_1095	3.89959	2.20103	3.79408	3.31277	1.18091	0.53559	-1.50016	0.149652	1.08652	0.77498	insE	transposase insE for insertion sequence
ETEC_1098	74.6908	45.2025	84.0875	44.5564	1.67563	0.010189	1.01422	0.943945	1.88479	0.00179056		putative 2-hydroxyacid dehydrogenase
ETEC_1099	72.9619	60.675	61.0395	61.8175	1.18026	0.411705	-1.01931	0.924436	-1.01096	0.957556		putative phosphoesterase
ETEC_1100	52.6945	55.4977	41.935	62.9371	-1.19431	0.367239	-1.13452	0.519489	-1.49374	0.0465975		putative chaperone
ETEC_1101	39.4121	28.2066	36.5648	28.3352	1.39093	0.0700936	-1.00339	0.985202	1.29676	0.163522		putative membrane protein
ETEC_1102	3.97695	4.78168	4.54147	4.61543	-1.16406	0.599554	1.04314	0.878656	-1.03017	0.921355		curli production assembly/transport component
ETEC_1107	2.82023	3.40224	1.47719	2.79198	1.00245	0.993481	1.22249	0.47145	-1.85036	0.0810687		major curlin subunit
ETEC_1109	1.13562	6.60014	1.41344	7.51051	-6.48213	2.10963e-07	-1.12886	0.673371	-5.27768	8.76464e-06		putative fimbrial protein
ETEC_1110	5.99128	7.91202	4.61184	9.67529	-1.61392	0.0285091	-1.22199	0.331926	-1.82983	0.00959112		putative DNA and/or RNA unwinding protein
ETEC_1111	11.0393	13.4196	11.1448	19.7332	-1.78975	0.001055	-1.46711	0.0246346	-1.83294	0.00134109		putative phospholipase
ETEC_1112	8.18517	21.2471	3.5457	10.3957	-1.26398	0.294609	2.04503	0.000622693	-2.58943	0.000207853		glucans biosynthesis acyltransferase
ETEC_1113	143.372	173.566	113.282	149.085	-1.03986	0.826859	1.16392	0.394409	-1.31164	0.133446		glucans biosynthesis protein G
ETEC_1114	120.71	146.403	104.234	188.225	-1.55894	0.0193849	-1.286	0.182842	-1.80878	0.00206695		glucans biosynthesis glucosyltransferase
ETEC_1115	14.6303	18.2536	11.2789	15.5405	-1.065	0.730846	1.17212	0.371027	-1.34807	0.12728		putative lipoprotein
ETEC_1116	46.5443	51.8983	35.769	43.9355	1.05853	0.801853	1.18123	0.460376	-1.23898	0.355987		acidic protein
ETEC_1117	3.32826	4.64067	3.36543	5.08797	-1.51684	0.130625	-1.09814	0.71673	-1.58789	0.119525		multidrug resistance protein
ETEC_1118	26.4772	35.9574	20.0431	33.5619	-1.26543	0.263127	1.07089	0.741098	-1.67274	0.01907		lipid A biosynthesis lauroyl acyltransferase
ETEC_1119	44.0303	96.9226	15.3632	31.7627	1.38745	0.216846	3.05045	3.26039e-05	-2.03879	0.0105858		rhodanase-like protein
ETEC_1120	4.377	4.18858	3.92157	3.21628	1.35248	0.251339	1.29428	0.31507	1.17384	0.574771		putative exported protein
ETEC_1122	2.41314	2.29569	4.12379	3.31277	-1.38149	0.330342	-1.42884	0.268532	1.08865	0.803018		transposase
ETEC_1122A	2.94931	3.21292	3.93254	2.84849	1.03608	0.907451	1.12258	0.693083	1.1485	0.671722	insA6	putative insertion element IS1 1/2/3/4/5/6protein InsA (IS1a/IS1b/IS1c/IS1d)
ETEC_1124	73.5895	45.998	58.349	38.6466	1.90369	0.00162952	1.18997	0.393273	1.52504	0.0407574		N-methyl-L-tryptophan oxidase
ETEC_1125	113.938	49.9783	65.5435	60.1002	1.89495	0.00620183	-1.2021	0.429728	1.08686	0.723236		biofilm regulator
ETEC_1126	11.5709	17.5044	8.59716	16.3772	-1.40945	0.113046	1.06712	0.755952	-1.81778	0.00954993		damage-inducible protein
ETEC_1127	36.5091	35.4861	22.8414	28.8662	1.26624	0.360121	1.22833	0.423988	-1.25808	0.386624		dihydroorotase
ETEC_1128	28.7844	28.0314	28.3896	29.1207	-1.01221	0.945228	-1.03878	0.828058	-1.03772	0.839315		putative lipoprotein
ETEC_1129	84.9047	73.5975	85.1646	81.5108	1.04112	0.861035	-1.10741	0.657366	1.04359	0.854006		glutaredoxin 2
ETEC_1130	1.57787	3.16363	2.23555	5.03146	-3.19022	0.000627944	-1.57072	0.130497	-2.81719	0.0043824		multidrug resistance protein
ETEC_1131	27.4117	20.6782	39.0135	23.086	1.18575	0.353333	-1.11614	0.550085	1.67719	0.00543408		ribosomal-protein-alanine acetyltransferase
ETEC_1132	27.4117	15.5512	44.4936	16.1263	1.69649	0.00663819	-1.03793	0.850133	2.74335	3.03158e-07		conserved hypothetical protein
ETEC_1133	21.722	15.0537	23.9252	14.3806	1.50897	0.0234613	1.0436	0.815478	1.69038	0.0047417		putative oxidoreductase
ETEC_1134	13.7565	20.8071	8.66091	16.2027	-1.1738	0.44057	1.28521	0.212459	-1.78013	0.01013		putative membrane protein
ETEC_1135	10.6041	121.327	41.616	197.445	-18.6041	4.32692e-29	-1.62715	0.0292974	-4.84959	3.8221e-11		flagella synthesis protein FlgN
ETEC_1136	10.8834	88.6118	49.1185	166.741	-15.2918	1.18498e-28	-1.88194	0.00300485	-3.44544	2.76957e-08		negative regulator of flagellin synthesis(anti-sigma factor)
ETEC_1137	27.216	76.7175	130.276	260.795	-9.57339	6.52289e-24	-3.40033	4.55804e-09	-2.01321	0.000680681		flagellar basal body P-ring protein
ETEC_1138	44.8262	137.338	133.129	267.32	-5.96021	1.54565e-21	-1.94669	0.00015383	-2.00918	8.75839e-05		flagellar basal-body rod protein FlgB
ETEC_1139	45.4621	144.174	142.504	260.618	-5.7294	1.34121e-20	-1.80777	0.000786568	-1.8336	0.000663961		flagellar basal-body rod protein FlgC
ETEC_1140	95.8196	291.592	245.791	532.474	-5.55626	4.8945e-33	-1.82617	8.46209e-06	-2.15984	1.92021e-08		basal-body rod modification protein FlgD
ETEC_1141	195.705	654.013	502.319	962.563	-4.91833	5.75134e-21	-1.47182	0.0167335	-1.91401	6.78649e-05		flagellar hook protein FlgE
ETEC_1142	76.7701	274.144	195.822	409.537	-5.33237	8.12275e-27	-1.49408	0.00628864	-2.08371	9.12826e-07		flagellar basal-body rod protein FlgF
ETEC_1143	78.0629	291.409	171.341	425.79	-5.45211	1.64566e-27	-1.46133	0.00969565	-2.47463	1.69663e-09		flagellar basal-body rod protein FlgG
ETEC_1144	26.8288	118.967	48.7143	148.427	-5.53011	2.98167e-15	-1.24759	0.27266	-3.01762	1.62808e-07		flagellar L-ring protein
ETEC_1145	29.7793	130.001	52.7149	158.65	-5.32369	3.04118e-15	-1.22061	0.313631	-3.00481	1.07831e-07		flagellar P-ring protein
ETEC_1146	21.3679	87.6916	33.4587	110.769	-5.17625	4.29007e-14	-1.26324	0.24848	-3.32213	2.40644e-08		peptidoglycan hydrolase FlgJ
ETEC_1147	29.8522	336.349	70.2894	374.291	-12.5201	5.70764e-46	-1.11284	0.493136	-5.33017	3.25282e-23		flagellar hook-associated protein 1
ETEC_1148	40.3541	368.788	98.8285	561.422	-13.9086	9.12311e-62	-1.52252	0.00256176	-5.70597	4.46847e-31		flagellar hook-associated protein 3
ETEC_1149	354.608	321.551	375.386	331.531	1.0696	0.623958	-1.03109	0.823317	1.13534	0.356913		ribonuclease E
ETEC_1150	85.0367	79.4858	56.6979	68.1334	1.24773	0.29292	1.1667	0.462781	-1.20788	0.378313		conserved hypothetical protein
ETEC_1151	59.9145	71.5846	32.0695	38.7877	1.54525	0.0392433	1.8447	0.00366658	-1.20458	0.391817		ribosomal large subunit pseudouridine synthase C
ETEC_1152	38.0638	41.0241	31.3968	36.6368	1.03786	0.856799	1.11956	0.580899	-1.16867	0.461309		Maf-like protein
ETEC_1153	1103.73	1513.68	768.504	1274.13	-1.15437	0.588795	1.188	0.516509	-1.65798	0.0583327		conserved hypothetical protein
ETEC_1154	780.604	911.706	669.447	1077.49	-1.38027	0.162463	-1.18188	0.468064	-1.60946	0.0398531	rpmF	50S ribosomal protein L32
ETEC_1155	376.521	499.186	317.211	523.921	-1.39127	0.041175	-1.04965	0.76361	-1.64808	0.00215656		fatty acid/phospholipid synthesis protein
ETEC_1156	208.276	255.098	161.42	317.226	-1.52268	0.00932102	-1.24373	0.175242	-1.96104	4.02718e-05		3-oxoacyl-[acyl-carrier-protein] synthase III
ETEC_1157	305.337	324.065	323.583	520.003	-1.70273	0.000393395	-1.6049	0.00158639	-1.60619	0.00165193		malonyl CoA-acyl carrier protein transacylase
ETEC_1158	724.43	749.851	622.507	946.437	-1.30641	0.1961	-1.26223	0.259706	-1.51967	0.0436854		3-oxoacyl-[acyl-carrier protein] reductase
ETEC_1159	1845.36	2316.77	1301.96	2103.35	-1.1398	0.714769	1.10146	0.787184	-1.61543	0.182429		acyl carrier protein
ETEC_1160	958.616	1139.63	827.79	1119.03	-1.16731	0.541137	1.01838	0.942596	-1.35148	0.23509		3-oxoacyl-[acyl-carrier-protein] synthase 2
ETEC_1161	16.0534	16.6084	15.7852	18.7931	-1.16993	0.352084	-1.1299	0.459591	-1.19758	0.309215		4-amino-4-deoxychorismate lyase
ETEC_1162	16.0969	18.1912	10.0743	12.3625	1.30276	0.118991	1.47141	0.0193713	-1.16709	0.405773		putative aminodeoxychorismate lyase
ETEC_1163	12.3557	13.6965	10.0348	13.642	-1.10176	0.66198	1.00194	0.99292	-1.24538	0.340263		Thymidylate kinase
ETEC_1164	15.8917	24.036	16.5041	22.6369	-1.42028	0.0723011	1.0606	0.755581	-1.35681	0.130576		DNA polymerase III, delta' subunit
ETEC_1165	35.6805	47.8877	26.4509	54.0873	-1.51478	0.0537824	-1.13046	0.564246	-2.02375	0.00153168		putative deoxyribonuclease
ETEC_1166	588.412	406.196	455.769	359.455	1.63708	0.0297895	1.12993	0.588607	1.26836	0.293696		glucose-specific PTS system IIBC component
ETEC_1167	11.0815	7.06529	26.8377	4.79188	2.30222	0.000178195	1.4836	0.0802365	5.56429	5.34723e-15		TonB-dependent receptor for Fe(III)-coprogenFe(III)-ferrioxamine B and Fe(III)-rhodotrulic acid
ETEC_1168	87.8359	75.4833	82.417	73.684	1.19172	0.385185	1.02428	0.90533	1.12276	0.569861		putative nucleotide-binding protein
ETEC_1170	71.5396	60.8807	77.0315	57.8908	1.23527	0.327706	1.05165	0.815248	1.33893	0.179423		putative lipoprotein
ETEC_1171	24.9328	23.9636	22.5689	23.3239	1.06685	0.725759	1.02683	0.884875	-1.03132	0.871982		thiamine kinase
ETEC_1172	63.6399	61.5753	63.9059	69.7867	-1.09666	0.645189	-1.13354	0.530523	-1.09269	0.662086		Beta-hexosaminidase
ETEC_1173	93.8329	88.4195	121.369	160.697	-1.71288	0.00889592	-1.8176	0.00366815	-1.33065	0.16552		conserved hypothetical protein
ETEC_1174	40.1717	35.5857	29.6799	89.8929	-2.23533	0.00353331	-2.52802	0.000798202	-3.0684	7.97142e-05		NADH dehydrogenase
ETEC_1175	1.12859	1.35626	2.63563	2.79363	-2.42358	0.0100375	-2.04108	0.0244515	-1.09774	0.770005		putative exported protein
ETEC_1176	13.5828	13.3733	18.2977	18.5122	-1.36198	0.100557	-1.38422	0.0791221	-1.06463	0.746577		TetR-family transcriptional regulator
ETEC_1177	1.29986	2.53332	2.63563	4.49909	-3.40797	0.00013527	-1.7481	0.0430448	-1.76312	0.0654105		putative exported protein
ETEC_1178	68.8985	18.2989	50.6443	9.81672	7.0116	4.57169e-18	1.8627	0.00486773	5.21496	1.97135e-13		putative peptidoglycan-binding protein
ETEC_1179	98.0391	75.288	105.386	80.0383	1.2248	0.309526	-1.06302	0.759303	1.32039	0.166568		transcription-repair coupling factor
ETEC_1180	1.82072	1.98559	2.89063	2.04814	-1.12743	0.754996	-1.0094	0.979851	1.41684	0.361568		putative acyltransferase
ETEC_1181	36.3432	35.6464	24.91	30.8146	1.17993	0.351229	1.15663	0.409121	-1.21891	0.285781		lipoprotein-releasing system transmembraneprotein
ETEC_1182	19.2468	18.7288	16.9722	27.021	-1.40167	0.0497048	-1.4442	0.0306221	-1.62856	0.00755953		lipoprotein-releasing system ATP-binding protein
ETEC_1183	45.0844	43.514	39.651	65.9204	-1.46151	0.0538011	-1.51537	0.0340531	-1.66927	0.0110755		lipoprotein-releasing system transmembraneprotein
ETEC_1184	36.0064	30.2203	32.186	42.0341	-1.1671	0.406764	-1.39063	0.0765327	-1.29135	0.181106		N-acetyl-D-glucosamine kinase
ETEC_1185	44.2185	38.5048	41.6009	41.43	1.06737	0.747144	-1.07645	0.715162	1.01836	0.929355		NAD-dependent deacetylase (regulatory protein Sirhomolog)
ETEC_1186	1.79962	3.54423	1.66843	3.23612	-1.7861	0.0828305	1.10704	0.731194	-1.81388	0.095404		putative membrane protein
ETEC_1187	2.40611	4.46048	1.60468	4.40095	-1.83733	0.0411659	1.02003	0.940615	-2.59406	0.00467635		putative membrane protein
ETEC_1188	230.452	204.162	301.364	233.495	-1.01314	0.927595	-1.1439	0.349139	1.29194	0.0758424		spermidine/putrescine ABC transporter,substrate-binding protein
ETEC_1189	33.1982	45.1301	17.9351	36.1524	-1.08755	0.693432	1.248	0.293135	-1.99084	0.00220656		spermidine/putrescine ABC transporter, permeaseprotein
ETEC_1190	9.17516	9.2673	6.29124	9.63862	-1.0531	0.811718	-1.03708	0.863989	-1.48334	0.0958476		phage integrase
ETEC_1191	5.66983	11.5953	10.514	10.0262	-1.767	0.0251003	1.16343	0.522034	1.05049	0.844206		putative phage exodeoxyribonuclease
ETEC_1194	2.73459	3.54521	2.63563	2.13472	1.27074	0.420985	1.66161	0.0659998	1.18975	0.588426		putative transmembrane protein, pseudogene
ETEC_1197	37.5347	36.3341	47.206	67.6008	-1.80212	0.0136598	-1.8597	0.00918117	-1.4552	0.119216		putative prophage repressor
ETEC_1198	2.79913	1.29587	1.87727	1.2762	2.1707	0.0420444	1.04186	0.918581	1.72051	0.180747		putative phage protein
ETEC_1199	2.16326	3.36601	4.02051	2.03822	1.05153	0.880751	1.66106	0.0959824	2.07694	0.0219356		conserved hypothetical protein
ETEC_1208	1.23532	4.22383	0.857294	2.61222	-2.1051	0.024957	1.61341	0.0661038	-3.18103	0.00310326		putative phage protein
ETEC_1209	3.3928	5.4492	1.23979	3.17795	1.07558	0.799769	1.71143	0.0436043	-2.28893	0.0199112		conserved hypothetical protein
ETEC_1210	7.96342	6.9615	7.61237	6.28782	1.26855	0.323637	1.10185	0.68523	1.27246	0.335925		phage DNA adenine-methylase
ETEC_1218	1.14969	1.48814	2.80928	12.9831	-11.1583	1.41791e-14	-8.87507	6.73214e-14	-4.97556	6.60054e-08		hypothetical protein
ETEC_1221	2.86367	3.71234	4.33925	3.71362	-1.29173	0.38039	-1.0004	0.998838	1.26169	0.416853		putative packaging protein
ETEC_1222	2.27828	3.02262	2.56091	2.70871	-1.1811	0.596743	1.1097	0.722587	1.10971	0.741454		portal protein b (gpb)
ETEC_1228	7.05533	3.94997	10.0325	7.19789	-1.02091	0.922399	-1.81728	0.007061	1.3341	0.184224		putative transposase
ETEC_1237	3.04198	3.71234	5.06905	2.6522	1.14329	0.625323	1.39375	0.19541	2.01514	0.00797107		putative minor tail protein h
ETEC_1241	5.65577	6.292	6.25605	5.80009	-1.0246	0.923088	1.09304	0.714281	1.05814	0.830142		putative phage tail protein
ETEC_1242	1.72805	1.95132	1.49478	1.36773	1.25342	0.532321	1.41542	0.308689	1.26318	0.538777		putative transmembrane protein
ETEC_1243	2.1281	3.6983	2.68841	3.75195	-1.75478	0.100553	-1.00218	0.99454	-1.20371	0.585784	stfR	side tail fiber protein homolog from lambdoidprophage
ETEC_1248	36.682	18.1811	42.8736	21.3772	1.71452	0.00254113	-1.17669	0.370514	2.01856	0.000109302		putative phage protein
ETEC_1249	29.781	37.8429	12.5297	47.1468	-1.58082	0.13428	-1.24734	0.466417	-3.76968	4.65204e-05		spermidine/putrescine ABC transporter, permeaseprotein
ETEC_1250	54.7895	84.5992	24.5494	54.2248	1.0112	0.968346	1.55959	0.113234	-2.21578	0.00634355		spermidine/putrescine ABC transporter,ATP-binding protein
ETEC_1251	47.6709	54.4969	88.3758	150.198	-3.15089	1.80357e-06	-2.75629	2.07859e-05	-1.71621	0.0224349		peptidase T
ETEC_1252	57.4836	62.0806	59.7864	72.3863	-1.25877	0.270119	-1.16656	0.458312	-1.21378	0.358872		conserved hypothetical protein
ETEC_1253	43.2612	43.8051	37.1429	42.2703	1.02345	0.904798	1.03663	0.851963	-1.14245	0.50312		two-component sensor kinase
ETEC_1254	55.1734	48.9038	55.4033	49.6946	1.11029	0.59472	-1.01654	0.93339	1.11816	0.575245		two-component response regulator
ETEC_1255	127.863	158.511	104.03	220.531	-1.72405	0.058977	-1.39156	0.249636	-2.1174	0.00998407		adenylosuccinate lyase
ETEC_1256	22.5859	32.4847	13.475	39.9211	-1.76346	0.0164123	-1.22951	0.373473	-2.88332	2.23945e-05		conserved hypothetical protein
ETEC_1257	49.0394	81.5406	31.6936	67.3248	-1.37176	0.159937	1.21094	0.390338	-2.10654	0.00133142		tRNA(5-methylaminomethyl-2-thiouridylate)-methyltransferase
ETEC_1258	4.65626	8.35203	3.81167	7.6787	-1.64358	0.0244372	1.08836	0.671546	-2.00708	0.00426252		putative NUDIX-family hydrolase
ETEC_1259	6.78311	8.93501	4.6404	10.7502	-1.58991	0.034962	-1.2022	0.378399	-2.16499	0.0013643		ribosomal large subunit pseudouridine synthase E(rRNA pseudouridylate synthase E)
ETEC_1260	3083.88	2909.36	3632.58	2338.44	1.31877	0.544713	1.24414	0.632316	1.55343	0.336141		isocitrate dehydrogenase [NADP]
ETEC_1261	11.2598	10.0879	4.69752	3.17961	3.51993	4.27131e-07	3.17021	2.86883e-06	1.36091	0.286054		enhancing lycopene biosynthesis protein 1
ETEC_1263	22.9164	19.5122	20.9246	20.9295	1.09547	0.586969	-1.07212	0.676883	1.0255	0.885171		MerR-family transcriptional regulator
ETEC_1264	4.69845	14.0007	3.68417	6.33246	-1.34833	0.257137	2.21573	0.000925246	-1.73359	0.0571174		putative BluF/EAL regulator, pseudo
ETEC_1265	6.25398	4.67592	4.19416	1.09479	5.62522	3.56483e-07	4.22959	2.20927e-05	3.90383	0.000163052		conserved hypothetical protein
ETEC_1268	3.69894	2.49807	1.99814	2.98166	1.23646	0.442271	-1.18437	0.547401	-1.86538	0.0707264		transposase
ETEC_1269	1.5063	3.71037	1.60468	2.65551	-1.77586	0.124936	1.40921	0.292167	-1.57597	0.243677		putative signal transduction protein
ETEC_1270	2.38501	5.40286	3.17418	7.04819	-2.94891	0.000109562	-1.3116	0.267467	-2.40888	0.00258659		putative membrane protein
ETEC_1271	3.58393	2.22322	3.60283	1.47415	2.40553	0.0275416	1.53089	0.289971	2.31224	0.0452653		conserved hypothetical protein (pseudogene)
ETEC_1272	4.02742	4.41217	1.81352	2.99489	1.34264	0.340027	1.48618	0.184728	-1.38129	0.356341		putative AidA-I adhesin-like protein, pseudogene
ETEC_1274	3.34233	2.17687	15.5896	7.8284	-2.3273	0.000666523	-3.54489	6.7556e-07	2.06253	0.000876067		putative exported protein
ETEC_1275	3.11355	1.09448	14.7147	5.3044	-1.69993	0.0427133	-4.76057	1.67908e-07	2.85992	4.56457e-06		conserved hypothetical protein
ETEC_1278	121.54	109.597	136.947	107.866	1.12657	0.534294	1.01593	0.934212	1.26949	0.216248		Cell division topological specificity factor
ETEC_1279	253.958	223.892	317.718	230.01	1.10397	0.491799	-1.02752	0.850234	1.38295	0.0249447		septum site determining protein
ETEC_1280	92.8922	80.0616	73.2856	70.6111	1.31516	0.170186	1.13374	0.528898	1.03947	0.848125		septum site determining protein
ETEC_1281	13.416	25.2836	15.0136	23.7182	-1.77184	0.00415569	1.06579	0.737567	-1.65583	0.0154816		conserved hypothetical protein
ETEC_1282	25.1028	15.2662	28.7436	16.8385	1.48703	0.0668929	-1.10421	0.64973	1.70096	0.0160396		putative exported protein
ETEC_1283	35.74	25.341	22.7359	21.5454	1.65745	0.0038707	1.17657	0.353221	1.03719	0.843688		conserved hypothetical protein
ETEC_1284	57.1956	41.2999	53.4623	38.5297	1.48376	0.0494318	1.07161	0.730351	1.38988	0.105948		putative hydrolase
ETEC_1285	21.7137	19.2726	14.5388	13.8251	1.56723	0.019	1.39497	0.0800638	1.00621	0.976208		conserved hypothetical protein
ETEC_1286	0.821205	2.44877	2.61804	3.69709	-4.43609	0.000865115	-1.47739	0.301635	-1.53763	0.299554		haemolysin/cytolysin A
ETEC_1288	2.05653	5.17436	3.18081	4.42244	-2.14361	0.0141114	1.17662	0.545956	-1.21247	0.52049		SOS mutagenesis and repair protein
ETEC_1289	30.4177	34.0273	16.9964	23.8913	1.27452	0.188905	1.42414	0.0529962	-1.39026	0.0946677		Disulfide bond formation protein B
ETEC_1290	32.4672	67.8079	35.5514	64.7159	-1.99113	0.000937095	1.04765	0.818527	-1.80807	0.00497082		Na(+)/H(+) antiporter 2
ETEC_1291	40.7028	35.8647	37.9848	45.1254	-1.10774	0.627632	-1.25896	0.274422	-1.17843	0.444346		fatty acid metabolism regulator protein
ETEC_1292	45.9163	50.3397	51.4619	63.9136	-1.39313	0.244295	-1.26954	0.399997	-1.24493	0.444332		conserved hypothetical protein
ETEC_1293	458.909	223.336	446.065	78.4631	5.8481	1.9284e-31	2.84597	1.09336e-12	5.6952	1.70492e-30		D-amino acid dehydrogenase small subunit
ETEC_1294	271.119	145.446	263.465	43.9633	6.16537	3.03717e-23	3.3083	1.93237e-11	5.99456	1.63483e-22		alanine racemase, catabolic
ETEC_1295	17.4096	25.3068	23.0546	42.4934	-2.44076	4.48253e-07	-1.67877	0.00232304	-1.86903	0.000506808		cell volume regulation protein A
ETEC_1296	16.8593	11.875	13.6376	14.8049	1.13775	0.469364	-1.24828	0.217925	-1.0211	0.911314		muramoyltetrapeptide carboxypeptidase
ETEC_1298	2.47768	69.122	12.3451	36.0195	-14.5205	2.0804e-28	1.91884	0.000377983	-2.83375	4.13974e-07		conserved hypothetical protein
ETEC_1299	2.07763	2.0339	4.02051	2.93837	-1.42332	0.261459	-1.42398	0.241092	1.44859	0.211925		transglycosylase associated protein
ETEC_1301	26.4461	42.8556	28.4271	29.8563	-1.13064	0.556675	1.4352	0.0786201	-1.0317	0.883048		periplasmic trehalase
ETEC_1302	23.5849	9.7566	25.2088	10.6769	2.20482	2.0702e-05	-1.09476	0.639095	2.3033	1.36563e-05		PTS-dependent dihydroxyacetone kinase,phosphotransferase subunit [includes: phosphocarrierprotein Hpr; PTS system EIIA component]
ETEC_1303	7.27708	3.4969	9.7556	3.42745	2.1228	0.00413429	1.03135	0.910421	2.92385	5.14381e-05		PTS-dependent dihydroxyacetone kinase,ADP-binding subunit
ETEC_1304	10.2392	3.92483	13.8047	8.22789	1.24066	0.352878	-2.06958	0.00331462	1.69944	0.0240621		PTS-dependent dihydroxyacetone kinase,dihydroxyacetone-binding subunit
ETEC_1305	14.3159	11.6325	17.9417	10.4324	1.3687	0.150969	1.12025	0.601785	1.7726	0.00965862		PTS-dependent dihydroxyacetone kinase operonregulator (sigma-54 dependent transcriptional regulator)
ETEC_1306	6.26929	9.2885	9.75995	9.94493	-1.58856	0.0680126	-1.06414	0.796637	-1.07383	0.782267		autotransporter (putative adhesin)
ETEC_1307	213.507	280.803	131.593	207.693	1.02826	0.888811	1.35179	0.130459	-1.57513	0.0243915		GTP-dependent nucleic acid-binding protein
ETEC_1308	28.0819	36.8143	14.651	16.7982	1.67328	0.00591672	2.18973	2.22997e-05	-1.10559	0.615397		Peptidyl-tRNA hydrolase
ETEC_1309	39.9867	42.979	161.831	130.597	-3.26638	1.82939e-06	-3.04171	6.38708e-06	1.23438	0.380715		putative membrane protein
ETEC_1310	14.6717	28.3908	19.2935	42.9758	-2.91868	2.00539e-05	-1.51413	0.0859425	-2.31156	0.00103503		putative sulphate transporter
ETEC_1311	784.849	698.387	594.832	734.88	1.06806	0.775273	-1.05231	0.825008	-1.23519	0.360769		ribose-phosphate pyrophosphokinase
ETEC_1312	50.8014	51.6777	46.4764	49.8112	1.02043	0.923861	1.03701	0.863175	-1.06854	0.7578		4-diphosphocytidyl-2-C-methyl-D-erythritolkinase
ETEC_1313	30.0363	25.059	22.703	21.5983	1.39102	0.0587716	1.15922	0.396125	1.0719	0.703187		outer-membrane lipoprotein
ETEC_1314	63.0148	59.2071	45.4827	60.0734	1.04907	0.810608	-1.01483	0.941144	-1.33416	0.160037		glutamyl-tRNA reductase
ETEC_1315	49.7142	54.4314	34.0148	71.7128	-1.44123	0.146728	-1.31808	0.270811	-2.11289	0.00385021		peptide chain release factor 1
ETEC_1316	20.0858	23.6535	11.2438	35.6649	-1.77039	0.00866337	-1.50777	0.0553749	-3.17851	9.3692e-07		protein methyltransferase hemk (protein-glutamineN methyltransferase)
ETEC_1317	3.69315	5.27	1.88824	7.7286	-2.06977	0.0150062	-1.46099	0.181617	-4.56098	2.34015e-05		putative membrane protein
ETEC_1318	42.1831	56.6265	30.7769	52.7195	-1.24963	0.252771	1.07369	0.712186	-1.71656	0.00749828		protein SirB1
ETEC_1319	110.24	132.547	123.906	175.813	-1.59419	0.0212173	-1.32666	0.160237	-1.42108	0.0837929		2-dehydro-3-deoxyphosphooctonate aldolase
ETEC_1320	2.96337	1.89191	2.73457	3.07154	-1.04012	0.892539	-1.62541	0.105319	-1.00194	0.995378		conserved hypothetical protein
ETEC_1321	1.64944	1.60597	1.00238	1.93842	-1.17983	0.629991	-1.19887	0.581834	-1.53745	0.261068		small toxic polypeptide
ETEC_1322	57.2324	38.3488	44.2409	27.3623	2.09132	0.000273137	1.40071	0.0952936	1.62577	0.0181898		calcium/proton antiporter
ETEC_1323	3.64143	6.35239	3.18081	5.20626	-1.43507	0.193798	1.22307	0.431439	-1.42416	0.223839		cation transport regulator
ETEC_1324	16.5871	14.7296	20.3838	15.2358	1.08683	0.651115	-1.03408	0.854374	1.30422	0.161316		cation transport protein
ETEC_1325	9.48254	4.84305	14.7828	5.48416	1.72163	0.0145499	-1.13739	0.579249	2.65151	1.33505e-05		transposase
ETEC_1326	48.6116	43.5603	60.7954	57.8122	-1.18982	0.394745	-1.32735	0.164935	1.05163	0.806766		conserved hypothetical protein
ETEC_1327	5.91847	3.7959	3.52811	3.32765	1.76725	0.0618814	1.13761	0.676799	1.12557	0.7204		putative exported protein
ETEC_1328	30.1641	30.0108	41.1567	35.041	-1.16169	0.419094	-1.16905	0.396196	1.16623	0.412782		nitrate/nitrite two-component response regulator
ETEC_1329	22.9586	26.4345	27.3829	28.9677	-1.26161	0.178601	-1.09458	0.593899	-1.05242	0.772066		nitrate/nitrite two-component sensor kinase
ETEC_1330	3.69191	3.94997	10.6458	20.4622	-5.52491	3.44383e-13	-5.15752	3.97275e-13	-2.09103	0.00090285		nitrite extrusion protein
ETEC_1331	8.68368	13.4438	14.84	123.258	-14.1654	1.80836e-29	-9.15069	4.3541e-23	-8.61635	1.52813e-20		respiratory nitrate reductase 1 alpha chain
ETEC_1332	4.30543	10.3154	3.95013	134.102	-31.1726	2.67091e-38	-12.9794	2.01245e-26	-38.5608	1.88962e-37		respiratory nitrate reductase 1 beta chain
ETEC_1333	1.39253	6.72288	1.45959	82.8472	-58.7502	3.42101e-55	-12.3219	2.39576e-33	-66.2226	1.25956e-49		respiratory nitrate reductase 1 delta chain
ETEC_1334	1.97793	5.99792	2.09708	104.338	-52.5032	1.02355e-50	-17.4522	4.52178e-36	-47.3248	8.24053e-45		respiratory nitrate reductase 1 gamma chain
ETEC_1336	106.202	136.002	59.8591	89.018	1.19319	0.381518	1.52753	0.0356979	-1.47931	0.0573249		formyltetrahydrofolate deformylase
ETEC_1337	37.9467	45.6749	23.4547	48.0586	-1.2666	0.213926	-1.05199	0.787549	-2.05895	0.000319329		putative Sec-C domain protein
ETEC_1338	36.8578	42.5778	31.5177	38.6063	-1.04829	0.815836	1.10347	0.62377	-1.23486	0.3114		patatin-like phospholipase
ETEC_1339	26.9496	35.2517	21.7819	33.5732	-1.24612	0.217619	1.0504	0.778747	-1.51027	0.0266889		orphan two-component response regulator
ETEC_1340	235.853	358.716	216.603	339.417	-1.43884	0.00917973	1.05673	0.690792	-1.56762	0.00143308		UTP--glucose-1-phosphate uridylyltransferase
ETEC_1341	1757.27	1842.25	1687.73	2041.19	-1.16156	0.668544	-1.10799	0.769338	-1.20937	0.586983		DNA-binding protein (histone-like proteinHlp-II)
ETEC_1342	20.3063	35.1479	10.3579	23.9713	-1.17754	0.422741	1.4654	0.0548676	-2.26417	0.000239228		thymidine kinase
ETEC_1343	289.383	388.182	322.242	1386.09	-4.78939	1.49932e-18	-3.57091	3.96297e-13	-4.30788	2.09092e-16		aldehyde-alcohol dehydrogenase [includes: alcoholdehydrogenase; acetaldehyde dehydrogenase [acetylating]]
ETEC_1344	14.0263	18.7017	13.7848	27.2741	-1.94107	0.00142841	-1.45662	0.0624671	-2.14759	0.000555159		putative membrane protein
ETEC_1344A	53.6923	54.2133	40.1653	73.5313	-1.37029	0.161686	-1.35584	0.174761	-1.84643	0.00794576		conserved hypothetical protein
ETEC_1345	843.981	660.159	790.398	270.539	3.11935	3.23185e-08	2.44024	1.20973e-05	2.92199	1.79253e-07		oligopeptide ABC transporter, substrate-bindingprotein
ETEC_1346	128.912	126.177	96.7383	25.5733	5.03722	7.04436e-11	4.93334	1.13063e-10	3.79321	6.12103e-08		oligopeptide ABC transporter, permease protein
ETEC_1347	120.672	130.497	103.704	43.8906	2.74823	1.89951e-06	2.97299	2.90282e-07	2.36538	5.2036e-05		oligopeptide ABC transporter, permease protein
ETEC_1348	133.411	155.473	108.085	77.6868	1.71683	0.00759987	2.00145	0.000619067	1.39487	0.101922		oligopeptide ABC transporter, ATP-bindingprotein
ETEC_1349	109.607	125.794	97.7868	72.8175	1.50478	0.0505835	1.7276	0.00889297	1.34813	0.155463		oligopeptide ABC transporter, ATP-bindingprotein
ETEC_1350	23.7223	26.5945	19.9661	23.4505	1.01117	0.948325	1.13253	0.460359	-1.22751	0.260914		conserved hypothetical protein
ETEC_1351	40.5874	29.731	35.7756	26.8782	1.5087	0.0283603	1.10641	0.589769	1.32265	0.146466		cardiolipin synthetase
ETEC_1352	22.9925	32.6469	25.2045	51.169	-2.22697	2.43625e-05	-1.56687	0.0149614	-2.02911	0.000265137		putative potassium channel protein
ETEC_1353	46.8765	35.5155	61.2197	47.1038	-1.00543	0.978731	-1.32623	0.165675	1.30409	0.194775		conserved hypothetical protein
ETEC_1354	53.4818	22.8329	45.1752	19.0029	2.8132	1.69224e-07	1.20088	0.355768	2.40895	1.1232e-05		TonB protein
ETEC_1355	14.9753	28.7573	6.59239	15.9846	-1.06656	0.704994	1.79831	0.000271392	-2.36161	1.50599e-05		putative acyl-coA thioester hydrolase
ETEC_1356	49.003	31.1154	29.9504	32.8865	1.49073	0.0666577	-1.05749	0.797758	-1.08341	0.719726		putative intracellular septation protein
ETEC_1357	61.7729	35.1832	28.7678	33.2322	1.85948	0.0034269	1.05849	0.788466	-1.14727	0.529501		putative membrane protein
ETEC_1358	37.121	21.2387	66.9544	75.3965	-2.03053	0.0246832	-3.55697	8.48189e-05	-1.13674	0.682453		outer membrane protein W
ETEC_1359	6.91922	8.25639	7.14191	7.70876	-1.11676	0.627405	1.07224	0.749765	-1.15419	0.55499		conserved hypothetical protein
ETEC_1360	3.4561	8.05597	3.49293	4.1779	-1.20982	0.465313	1.91983	0.00465406	-1.23951	0.442934		conserved hypothetical protein
ETEC_1361	2.37798	3.71136	2.66419	1.70215	1.39091	0.319291	2.17837	0.0102328	1.27735	0.50149		conserved hypothetical protein
ETEC_1362	12.8249	12.6836	14.4136	9.76021	1.31185	0.140754	1.29782	0.149172	1.5458	0.02086		tryptophan synthase alpha chain
ETEC_1363	15.9173	12.6604	15.583	8.42749	1.8855	0.000342968	1.49774	0.0224067	1.87487	0.000662008		tryptophan synthase beta chain
ETEC_1364	9.12468	6.0312	9.05437	5.31432	1.70886	0.0255594	1.13931	0.590952	1.72687	0.02841		tryptophan biosynthesis protein [includes:indole-3-glycero phosphate synthase; N-(5'-phosphoribosyl)anthranilate isomerase]
ETEC_1365	1.98496	3.85433	2.05092	1.79864	1.0952	0.781852	2.14	0.00815556	1.28833	0.451144		anthranilate synthase component II [includes:glutamine amidotransferase; anthranilatephosphoribosyltransferase]
ETEC_1366	1.21423	2.31984	2.79169	1.23953	-1.009	0.982479	1.87138	0.0786375	1.93594	0.0924145		anthranilate synthase component I
ETEC_1368	25.8657	25.4024	15.2005	26.7431	-1.0335	0.832527	-1.05297	0.737345	-1.74244	0.00113319		putative phosphoesterase
ETEC_1369	39.6595	37.0911	38.6376	43.7564	-1.10376	0.616901	-1.18073	0.398201	-1.13483	0.53008		conserved hypothetical protein
ETEC_1370	20.1499	23.5781	17.4888	22.552	-1.12111	0.53104	1.04716	0.796593	-1.27523	0.203		putative membrane protein
ETEC_1371	79.2586	168.72	36.0043	166.182	-2.09538	0.014746	1.01512	0.959997	-4.58461	1.53072e-06		ribosomal large subunit pseudouridine synthase B
ETEC_1372	22.8858	13.1337	24.1384	10.5305	2.16955	1.16486e-05	1.25	0.214259	2.27988	6.10812e-06		cob(I)yrinic acid a,c-diamideadenosyltransferase
ETEC_1373	27.1784	13.1487	33.1422	15.9446	1.70356	0.00192597	-1.21503	0.27068	2.11485	1.77839e-05		putative short chain dehydrogenase
ETEC_1374	57.2945	54.0357	55.2559	66.8873	-1.16729	0.441657	-1.23848	0.286339	-1.21621	0.337884		probable protease
ETEC_1375	54.7146	63.1369	61.3383	80.9318	-1.47911	0.0537384	-1.28225	0.217237	-1.32455	0.170302		conserved hypothetical protein
ETEC_1376	493.983	526.556	520.418	459.785	1.07438	0.619082	1.14519	0.34716	1.1327	0.389276		DNA topoisomerase I (omega protein)
ETEC_1377	93.1404	66.6136	70.7092	68.3526	1.3628	0.150675	-1.02648	0.903347	1.0285	0.897451		cys regulon transcriptiona activator
ETEC_1378	3.63565	4.82999	3.88639	10.0464	-2.73593	0.000189357	-2.07062	0.00430317	-2.95948	0.000227843		conserved hypothetical protein
ETEC_1379	11.9755	17.9918	8.84987	22.472	-1.8756	0.00206243	-1.25063	0.253685	-2.89309	3.29043e-06		conserved hypothetical protein
ETEC_1380	203.989	206.52	241.841	154.595	1.31913	0.116534	1.33588	0.100358	1.56334	0.0118227		aconitate hydratase 1 (citrate hydro-lyase 1)
ETEC_1381	77.847	87.7699	64.5454	107.277	-1.37789	0.121546	-1.22259	0.329438	-1.67502	0.0144418		GTP cyclohydrolase II
ETEC_1382	18.3516	20.9501	21.5642	26.2306	-1.43014	0.0604805	-1.25034	0.231809	-1.27775	0.214873		phosphatidylglycerophosphatase B
ETEC_1383	29.1352	21.8069	20.0827	20.2375	1.43887	0.0266069	1.07878	0.644418	-1.03525	0.84374		putative membrane protein
ETEC_1384	50.8278	49.4819	44.7596	33.5765	1.51315	0.0338407	1.4737	0.0460149	1.32402	0.15883		tetratricopeptide repeat protein
ETEC_1385	26.3237	39.565	14.5301	34.2586	-1.2991	0.356808	1.15448	0.609624	-2.27922	0.00525746		orotidine 5'-phosphate decarboxylase
ETEC_1386	9.67865	17.6585	4.97011	13.3658	-1.37395	0.171692	1.31919	0.213391	-2.73079	0.000141724		putative translation initiaiton factor
ETEC_1387	9.08952	4.79375	11.2789	4.73867	1.90924	0.00484698	1.01826	0.939349	2.41908	0.00015638		osmotically inducible lipoprotein B
ETEC_1388	40.3917	48.3188	25.9628	35.0358	1.15314	0.442772	1.37871	0.0810507	-1.35828	0.115561		DeoR-family transcriptional regulator
ETEC_1389	96.5683	93.9849	83.971	67.6107	1.42769	0.106733	1.39023	0.134733	1.23987	0.333885		putative signal transduction protein
ETEC_1390	162.76	195.534	109.859	155.172	1.04922	0.848804	1.25995	0.35914	-1.41338	0.173723		exoribonuclease II
ETEC_1391	4.20697	6.05536	5.09761	4.80345	-1.13344	0.649035	1.26377	0.367673	1.05368	0.854346		conserved hypothetical protein
ETEC_1392	735.764	626.697	723.785	699.197	1.05233	0.800998	-1.11577	0.588347	1.03601	0.861339		enoyl-[acyl-carrier-protein] reductase (NADH)
ETEC_1393	1.80665	2.80718	1.90583	2.752	-1.51967	0.177191	1.02994	0.914888	-1.43712	0.269873		conserved hypothetical protein
ETEC_1394	20.0751	23.1812	18.456	26.8865	-1.33781	0.101561	-1.16241	0.387822	-1.4494	0.0457693		peptide ABC transporter, ATP-binding protein
ETEC_1395	29.594	28.4773	25.5342	37.3968	-1.26299	0.203079	-1.31541	0.132633	-1.47433	0.0418561		peptide ABC transporter, ATP-binding protein
ETEC_1396	8.24143	10.6839	6.11759	10.6187	-1.2853	0.206585	1.00683	0.971326	-1.64424	0.0216426		peptide ABC transporter, permease protein
ETEC_1397	14.627	17.73	16.2248	24.0278	-1.63791	0.00863649	-1.35724	0.0949128	-1.52038	0.0322131		peptide ABC transporter, permease protein
ETEC_1398	36.301	38.371	25.9233	33.8498	1.07292	0.704632	1.13331	0.496979	-1.29604	0.179853		peptide ABC transporter, substrate-bindingprotein
ETEC_1399	6.06989	10.2541	3.85782	5.08797	1.19324	0.46504	2.02064	0.00192092	-1.37506	0.247388		conserved hypothetical protein
ETEC_1400	26.9607	15.4757	16.2557	4.47565	6.00055	1.20659e-06	3.45438	0.000622453	3.66944	0.000409871		putrescine importer
ETEC_1401	107.507	37.471	73.6925	3.99153	26.8261	8.78832e-18	9.36016	6.03232e-10	18.4988	7.61219e-15		gamma-glutamylputrescine synthetase
ETEC_1402	71.7861	19.5093	36.5671	4.23772	16.8811	1.26037e-15	4.59672	4.91619e-06	8.67986	3.16058e-10		gamma-glutamyl-gamma-aminobutyrate hydrolase
ETEC_1403	39.3434	17.573	26.6773	10.3709	3.78356	1.97777e-07	1.6932	0.03786	2.60093	0.000211963		transcriptional regulator of the polyaminemetabolism genes
ETEC_1404	7.90343	6.85083	6.40114	2.23452	3.50898	4.53181e-05	3.06995	0.000236993	2.87873	0.00101767		gamma-glutamyl-gamma-aminobutyraldehydedehydrogenase
ETEC_1405	5.49028	4.40009	2.75216	1.76363	3.08824	0.00272476	2.50356	0.0141138	1.76948	0.152977		gamma-glutamylputrescine oxidoreductase
ETEC_1406	4.45561	4.62564	2.54332	2.03822	2.17116	0.0194945	2.28344	0.0108208	1.35584	0.401859		4-aminobutyrate aminotransferase
ETEC_1407	13.5968	7.56667	20.7553	14.1645	-1.04158	0.806233	-1.86731	0.000300059	1.45345	0.0253326		psp operon transcriptional activator
ETEC_1408	36.5062	32.2601	52.2796	32.3304	1.12929	0.527674	-1.0033	0.986284	1.61436	0.0137921		phage shock protein A
ETEC_1409	7.63245	6.24762	6.46489	4.0282	1.88329	0.0136677	1.54178	0.0904307	1.62361	0.074311		phage shock protein B
ETEC_1410	5.80594	5.92643	5.45154	6.40746	-1.10173	0.682837	-1.08666	0.718973	-1.09371	0.718578		phage shock protein C
ETEC_1411	3.72004	4.23591	2.39823	2.36934	1.55823	0.106728	1.77819	0.0277427	1.01649	0.958454		phage shock protein D
ETEC_1412	34.1431	21.7041	40.1215	23.6603	1.44076	0.0790325	-1.09133	0.675695	1.69963	0.0118851		phage shock protein E (rhodanase-like protein)
ETEC_1413	0.913875	2.9965	2.69938	2.04484	-2.2328	0.0558776	1.48394	0.251949	1.29398	0.497048		putative sucrose phosphorylase
ETEC_1414	0.763699	1.76102	1.73218	1.38261	-1.8324	0.187153	1.27054	0.536242	1.33747	0.485572		predicted sugar transporter subunit:periplasmic-binding component of ABC superfamily
ETEC_1420	2.19264	4.51891	1.85968	3.00646	-1.36039	0.415666	1.51473	0.233633	-1.48599	0.324389		predicted glycosyl hydrolase
ETEC_1424	11.2528	13.1337	10.0392	6.62389	1.69112	0.0153487	1.98274	0.00118837	1.53583	0.0593719		predicted LacI family DNA-binding transcriptionalregulator
ETEC_1425	16.6434	10.6216	21.6478	8.15951	2.03341	0.000911669	1.30819	0.212699	2.65577	7.16462e-06		putative ATP-binding protein
ETEC_1426	12.4658	10.4212	18.1439	7.74182	1.60417	0.0410565	1.34868	0.193349	2.38425	0.000192497		putative membrane protein
ETEC_1427	72.8213	66.8776	81.7727	91.5922	-1.25752	0.259839	-1.36945	0.121752	-1.12677	0.560744		transcriptional regulator
ETEC_1428	3021.25	3166.88	2791.09	3066.37	-1.01493	0.974177	1.03278	0.943851	-1.09862	0.837294		thiol peroxidase
ETEC_1429	8.58149	4.67494	12.4902	4.2777	1.99544	0.0133296	1.09803	0.742888	2.99439	9.34266e-05		putative mandelate racemase/muconate lactonizingfamily protein
ETEC_1430	17.0389	15.4555	17.524	14.6337	1.16413	0.375454	1.05562	0.749702	1.22905	0.245112		putative carboxypeptidase
ETEC_1432	3.89131	6.72092	4.29309	5.08632	-1.31072	0.338585	1.32631	0.281893	-1.06827	0.818708		conserved hypothetical protein
ETEC_1433	12.7099	13.7036	12.6858	11.9048	1.0653	0.743902	1.15499	0.44572	1.04086	0.844261		LysR-family transcriptional regulator
ETEC_1434	107.888	109.025	120.252	80.2729	1.34416	0.135917	1.35796	0.122212	1.49734	0.0433422		periplasmic murein tripeptide binding protein
ETEC_1435	13.6895	16.0023	16.1216	15.5804	-1.13826	0.437923	1.02728	0.867419	1.04271	0.807883		putative membrane protein
ETEC_1436	38.801	32.848	41.1942	37.9259	1.02359	0.912309	-1.15655	0.491962	1.09447	0.673986		putative membrane protein
ETEC_1437	120.183	93.4852	234.714	224.633	-1.86974	0.00231696	-2.40285	2.26337e-05	1.04192	0.840391		universal stress protein E
ETEC_1438	275.492	292.967	186.036	164.356	1.67638	0.00234862	1.7821	0.000669005	1.13696	0.450942		fumarate and nitrate reduction regulatoryprotein
ETEC_1439	11.8183	11.3616	9.25658	10.0114	1.17993	0.365795	1.13697	0.474383	-1.11093	0.598675		methylated-DNA--protein-cysteinemethyltransferase
ETEC_1440	2.88477	4.23395	3.16321	3.38086	-1.17239	0.621518	1.26377	0.437409	1.01542	0.962629		aminobenzoyl-glutamate transport protein
ETEC_1441	2.73459	2.78303	3.25552	2.28772	1.19017	0.606758	1.23052	0.525618	1.4128	0.322533		aminobenzoyl-glutamate utilization protein B
ETEC_1444	18.6461	13.5163	19.399	9.87985	1.8882	0.000270539	1.36766	0.0742901	1.90175	0.000426641		LysR-family transcriptional regulator
ETEC_1445	12.1621	13.7046	11.6614	9.3574	1.3018	0.173245	1.46791	0.041671	1.28337	0.217474		conserved hypothetical protein
ETEC_1446	38.4274	71.2878	26.7806	48.6078	-1.26594	0.276093	1.46669	0.0735306	-1.80546	0.00836069		putative signaling protein
ETEC_1447	31.7676	23.8993	33.6961	24.4405	1.29825	0.167267	-1.0212	0.911653	1.37071	0.102937		zinc transport protein
ETEC_1448	12.2056	21.4515	8.56197	20.487	-1.67306	0.00467658	1.04737	0.787753	-2.34452	1.90205e-05		ATP-independent RNA helicase
ETEC_1449	52.0065	90.709	32.1376	55.8685	-1.07336	0.77347	1.62315	0.0483733	-1.74691	0.0276451		conserved hypothetical protein
ETEC_1450	145.467	57.1409	221.292	96.3728	1.50882	0.0764439	-1.68701	0.0253168	2.29645	0.000396108		putative universal stress protein
ETEC_1451	0.67103	1.59291	1.43103	1.8535	-2.75776	0.040142	-1.13411	0.765327	-1.15473	0.752645		outer membrane protein N (porin)
ETEC_1452	84.8328	74.8308	74.2462	103.026	-1.21461	0.332101	-1.377	0.110528	-1.38787	0.106664		probable pyruvate-flavodoxin oxidoreductase
ETEC_1453	23.2366	12.5657	25.6265	11.4224	2.03181	3.75051e-05	1.09685	0.599786	2.2074	8.15087e-06		conserved hypothetical protein
ETEC_1454	19.7089	18.1328	19.6145	16.7202	1.17773	0.322176	1.08375	0.622651	1.1749	0.349495		heat shock protein
ETEC_1455	41.7524	30.4485	38.8815	24.1957	1.72491	0.0338356	1.25581	0.374124	1.57164	0.083648		D-lactate dehydrogenase
ETEC_1456	35.3495	31.2182	30.5548	38.0128	-1.07518	0.702781	-1.2171	0.299695	-1.27276	0.220867		putative exported protein
ETEC_1457	4.32777	4.9488	3.55667	6.58391	-1.51652	0.0816767	-1.32389	0.218005	-1.90169	0.0152807		conserved hypothetical protein
ETEC_1458	10.1676	13.5737	8.79275	14.8733	-1.46658	0.0579479	-1.09345	0.644589	-1.79755	0.00746846		putative exported protein
ETEC_1459	41.8413	20.9834	43.0429	6.74022	6.19173	6.58938e-16	3.11501	3.67326e-07	6.44587	3.11195e-16		putative DNA-binding transcriptional dualregulator
ETEC_1460	9.60334	10.6356	11.5339	7.94638	1.20551	0.421087	1.34098	0.195908	1.48273	0.0965145		phenylacetaldehyde dehydrogenase
ETEC_1461	3.94179	6.49438	6.62095	4.41748	-1.12043	0.665878	1.47898	0.106494	1.46228	0.146782		putative tyramine oxidase, copper-requiring
ETEC_1462	12.9444	10.9287	17.7614	3.60225	3.57309	4.72882e-06	3.04148	5.64735e-05	4.97066	1.2719e-08		fused aldehyde dehydrogenase/enoyl-CoA hydratase
ETEC_1463	17.271	10.8129	16.8251	1.62385	10.5545	1.73416e-12	6.63466	1.13738e-08	10.7226	1.78091e-12		predicted multicomponent oxygenase/reductasesubunit for phenylacetic acid degradation
ETEC_1464	5.0832	3.66403	5.82741	0.951702	5.24672	1.47904e-06	3.82197	0.000108937	5.95073	4.46661e-07		predicted multicomponent oxygenase/reductasesubunit for phenylacetic acid degradation
ETEC_1465	9.5024	6.85181	9.69185	0.816883	11.4692	4.30376e-10	8.31708	5.35996e-08	11.9303	3.91553e-10		predicted multicomponent oxygenase/reductasesubunit for phenylacetic acid degradation
ETEC_1466	4.36997	4.22285	3.20937	0.905109	4.76046	1.4478e-06	4.64069	1.26724e-06	3.66391	0.000210317		predicted multicomponent oxygenase/reductasesubunit for phenylacetic acid degradation
ETEC_1467	6.68217	7.10152	7.18372	1.70877	3.86493	3.98664e-05	4.13939	1.14774e-05	4.35731	1.09876e-05		predicted multicomponent oxygenase/reductasesubunit for phenylacetic acid degradation
ETEC_1468	3.56986	3.41334	2.13227	0.527404	6.60795	2.18291e-05	6.38998	2.36546e-05	4.65678	0.00100265		enoyl-CoA hydratase-isomerase
ETEC_1469	2.74162	3.90067	2.95437	0.956663	2.83108	0.0104465	4.07611	0.000290254	3.09885	0.00702292		acyl-CoA hydratase
ETEC_1470	3.87725	5.70804	3.09946	1.91002	2.0219	0.0530807	2.99973	0.00173559	1.73218	0.150486		putative 3-hydroxybutyryl-CoA dehydrogenase
ETEC_1472	16.9086	11.3968	21.0412	5.8533	2.88282	1.06343e-06	1.95058	0.00216284	3.70495	2.48289e-09		predicted beta-ketoadipyl CoA thiolase
ETEC_1473	22.319	15.8129	34.0896	5.84007	3.80737	9.01405e-10	2.70257	5.02391e-06	5.77649	2.47723e-15		phenylacetyl-CoA ligase
ETEC_1474	18.551	16.975	22.1512	18.0727	1.02504	0.891973	-1.06136	0.741122	1.21336	0.30094		DNA-binding transcriptional repressor ofphenylacetic acid degradation, aryl-CoA responsive
ETEC_1475	20.95	20.2976	18.4275	17.1359	1.22082	0.258714	1.18476	0.331363	1.09332	0.628561		phenylacetic acid degradation protein
ETEC_1476	25.6568	27.657	29.3964	33.2352	-1.29568	0.189393	-1.19946	0.351212	-1.15575	0.474208		putative autotransporter heamagglutinin
ETEC_1477	10.5383	5.22365	12.2637	7.7286	1.35804	0.181378	-1.48153	0.0988727	1.61051	0.0419625		transposase
ETEC_1478	13.7445	11.6214	20.3486	12.0595	1.13702	0.550751	-1.03342	0.877885	1.63912	0.0239957		putative aldo/keto reductase
ETEC_1479	9.18095	12.7864	12.0592	9.69348	-1.05942	0.838523	1.32242	0.311927	1.19164	0.546645		putative exported protein
ETEC_1482	2.13513	2.75789	3.19178	2.33101	-1.0908	0.828837	1.20406	0.6271	1.35254	0.457089		conserved hypothetical protein
ETEC_1483	2.94227	4.29434	3.57427	3.65546	-1.23794	0.426989	1.18167	0.496413	1.00661	0.980801		possible phosphatase
ETEC_1484	14.5529	14.6702	21.5907	18.9296	-1.30154	0.129033	-1.28995	0.134741	1.1653	0.379478		FMN-dependent NADH-azoreductase
ETEC_1485	75.4657	82.0913	74.5078	115.365	-1.52822	0.0376296	-1.40559	0.0936591	-1.54619	0.0344574		ATP-dependent helicase HrpA
ETEC_1486	22.2499	19.8837	27.9918	17.7251	1.25343	0.197452	1.11973	0.515784	1.60178	0.00814557		conserved hypothetical protein
ETEC_1487	163.021	67.36	292.545	22.9307	7.10483	1.26339e-15	2.93751	5.06525e-06	12.762	1.06903e-23		aldehyde dehydrogenase A
ETEC_1488	25.6626	50.545	24.0394	52.2288	-2.0366	0.000528319	-1.03361	0.868104	-2.19314	0.000209684		glyceraldehyde-3-phosphate dehydrogenase C
ETEC_1489	33.5639	33.5057	42.1063	34.7463	-1.03503	0.853888	-1.03731	0.84358	1.20089	0.335165		cytochrome b561 (cytochrome b-561)
ETEC_1490	3.87849	6.65042	4.98108	7.89678	-2.01955	0.0119637	-1.18588	0.512863	-1.77633	0.0521995		conserved hypothetical protein
ETEC_1491	7.80497	5.48642	9.60389	8.47574	-1.08704	0.705128	-1.55564	0.0481518	1.08795	0.712949		hok post-segregational killing protein
ETEC_1492	1.85712	1.48715	1.68603	1.94008	-1.03565	0.919928	-1.29941	0.450298	1.02752	0.939597		regulatory protein MokB
ETEC_1493	5.99832	117.238	19.5354	70.4079	-11.7186	6.72443e-23	1.66474	0.0163112	-3.47588	4.77301e-08		methyl-accepting chemotaxis protein III (ribosean galactose chemoreceptor protein)
ETEC_1494	149.449	97.4058	146.372	31.5162	4.74077	3.73704e-12	3.08945	3.00844e-07	4.66287	7.04073e-12		LysR-family transcriptional regulator
ETEC_1495	13.5286	14.9874	23.4042	10.324	1.30645	0.315562	1.45485	0.154034	2.29498	0.0018905		conserved hypothetical protein
ETEC_1496	150.914	87.7288	115.285	71.1181	2.12193	0.000266658	1.23332	0.305983	1.62966	0.0180833		glucans biosynthesis protein D
ETEC_1497	46.6391	28.0405	86.2437	44.9678	1.03618	0.896738	-1.60273	0.0872385	1.91033	0.0190456		conserved hypothetical protein
ETEC_1498	17.4646	16.264	25.422	24.7283	-1.41852	0.0864561	-1.51958	0.0385971	-1.00793	0.969555		ribosomal-protein-serine acetyltransferase
ETEC_1499	5.69672	13.5878	7.90689	13.4041	-2.3675	0.00107823	1.01327	0.95692	-1.72852	0.0411304		putative transferase
ETEC_1500	11.3761	22.5469	8.84553	22.5404	-1.97902	8.37981e-05	-1.00018	0.999091	-2.56387	7.17608e-07		tellurite resistance protein
ETEC_1501	26.1284	55.7184	25.4024	61.6143	-2.35811	1.93023e-05	-1.10585	0.60357	-2.39586	2.14232e-05		tellurite resistance protein
ETEC_1502	41.6916	72.7175	34.8854	54.6322	-1.30985	0.177299	1.33114	0.147469	-1.55319	0.0317902		putative lipoprotein
ETEC_1502A	3.83381	7.04408	3.89301	6.06312	-1.59193	0.0871258	1.15939	0.553552	-1.47871	0.167749		putative transposase, pseudogene
ETEC_1503	3.04198	4.17552	2.47957	3.64884	-1.20081	0.492596	1.14914	0.571144	-1.33086	0.321091		putative transposase IS605 family
ETEC_1504	8.06312	4.43731	9.53579	4.46903	1.80693	0.0156536	-1.00226	0.992925	2.23965	0.0011894		putative benzoate transporter
ETEC_1505	5.09147	5.65158	5.79222	7.71206	-1.51514	0.0757174	-1.36482	0.166295	-1.45195	0.134682		putative transcriptional regulator
ETEC_1506	43.9012	58.1257	32.885	52.2271	-1.18845	0.500724	1.11266	0.67541	-1.59424	0.0754171		putative peptidase
ETEC_1509	7.91873	6.99478	7.20566	7.11462	1.11019	0.636244	-1.01278	0.953613	-1.05285	0.829262		putative transcriptional regulator
ETEC_1510	22.3393	19.5445	16.4645	12.4838	1.79072	0.00280711	1.56878	0.0201204	1.37237	0.119408		putative GntR-family transciptional regulator
ETEC_1511	9.38035	9.07503	14.7828	6.12625	1.52393	0.161678	1.48586	0.183525	2.3918	0.00416873		ABC transporter, substrate-binding protein
ETEC_1512	3.46313	5.07871	6.6847	3.04975	1.13384	0.685061	1.67592	0.0763811	2.15267	0.0118131		ABC transporter, ATP-binding protein
ETEC_1513	2.69943	3.81908	2.73457	2.37595	1.13803	0.659381	1.60694	0.0786492	1.29762	0.38847		ABC transporter, permease protein
ETEC_1514	2.32047	3.56839	2.93678	2.524	-1.09172	0.789283	1.42384	0.241123	1.10645	0.766742		ABC transporter, permease protein
ETEC_1515	12.6466	15.5391	11.5097	12.384	1.0207	0.906838	1.25401	0.179136	-1.1174	0.555215		gamma-aminobutyraldehyde dehydrogenase
ETEC_1516	2.19967	3.91472	1.5695	2.51077	-1.13616	0.674348	1.55093	0.104172	-2.13736	0.0420352		putative transmembrane protein
ETEC_1517	19.6514	19.2162	21.3291	24.0744	-1.22601	0.216175	-1.25383	0.163754	-1.12912	0.476353		conserved hypothetical protein
ETEC_1518	7.03299	7.47103	5.27789	7.91497	-1.12926	0.600777	-1.05678	0.8067	-1.36862	0.205992		putative membrane protein
ETEC_1519	10.6757	6.80546	14.7828	12.6004	-1.18116	0.352262	-1.84872	0.000807668	1.15252	0.436502		putative acetyltransferase
ETEC_1520	20.7647	28.2116	22.3886	27.0709	-1.30505	0.131206	1.04147	0.812879	-1.22381	0.268297		putative zinc-binding dehydrogenase
ETEC_1521	10.8163	28.694	9.25658	14.1311	-1.31149	0.219059	2.03128	0.000716934	-1.55791	0.0592654		GntR-family transcriptional regulator
ETEC_1522	25.0106	44.7234	24.301	57.7702	-2.30666	4.19122e-05	-1.29143	0.195983	-2.36826	3.87995e-05		TonB-dependent receptor
ETEC_1523	354.987	74.2347	396.126	63.6506	5.57599	4.10503e-29	1.16596	0.301053	6.224	3.10922e-32		possible exported protein
ETEC_1524	33.4696	26.4042	19.2254	27.0174	1.24033	0.493599	-1.02351	0.941088	-1.41785	0.28059		L-asparagine permease
ETEC_1525	2.25593	3.40224	2.89063	4.06818	-1.81852	0.0550586	-1.19009	0.541781	-1.39819	0.292778		putative glutathione S-transferase
ETEC_1528	3.94179	5.18545	3.52811	4.28431	-1.08612	0.783894	1.22017	0.488304	-1.13982	0.680159		Rhs/Vgr-family protein
ETEC_1530	1.67757	2.42658	0.984791	1.13973	1.44708	0.354148	2.12901	0.0395017	-1.13502	0.783968		predicted transposase, pseudogene
ETEC_1532	4.58468	5.31929	6.3374	5.32094	-1.15838	0.545346	-1.00465	0.984021	1.20181	0.454584		putative tautomerase
ETEC_1533	3.37046	3.81908	4.82502	4.36427	-1.2953	0.306289	-1.14031	0.582818	1.026	0.921381		flavin reductase-like protein
ETEC_1534	3.15574	3.72343	3.46436	4.21953	-1.34487	0.288339	-1.12708	0.650125	-1.1401	0.648444		N-hydroxyarylamine O-acetyltransferase
ETEC_1535	15.7895	15.089	19.1792	19.0978	-1.20865	0.280224	-1.26922	0.168737	-1.01718	0.924996		conserved hypothetical protein
ETEC_1538	1.67054	2.59273	1.50575	2.89343	-1.74265	0.132182	-1.10355	0.770194	-2.57215	0.0281846		respiratory nitrate reductase 2 beta chain
ETEC_1539	4.52718	7.20727	5.1152	6.05981	-1.34019	0.270144	1.19731	0.468134	-1.15776	0.593832		respiratory nitrate reductase 2 alpha chain
ETEC_1540	0.735568	3.38918	2.36304	2.94333	-3.92318	0.000968612	1.16474	0.636139	-1.47765	0.307541	narU	putative nitrite extrusion protein 2 (nitritefacilitator 2), pseudogene
ETEC_1544	7.70651	9.25718	5.40538	7.00821	1.10305	0.681924	1.31817	0.234091	-1.18318	0.511861		putative membrane protein
ETEC_1545	15.9339	12.2426	14.5345	51.244	-3.20682	3.12363e-10	-4.17973	2.01058e-14	-3.47819	1.31695e-10		formate dehydrogenase, nitrate-inducible, majorsubunit
ETEC_1546	6.19896	4.28226	4.98771	15.9664	-2.56559	8.83954e-06	-3.68967	1.40876e-09	-3.13619	7.82665e-07		formate dehydrogenase, nitrate-inducible,iron-sulfur subunit
ETEC_1547	7.29115	4.76047	5.01627	16.4406	-2.25159	9.64504e-05	-3.47619	5.60246e-09	-3.45362	1.40766e-07		formate dehydrogenase, nitrate-inducible,cytochrome b556(fdn) subunit
ETEC_1548	29.7136	31.5675	29.5942	36.352	-1.22359	0.252398	-1.15229	0.416168	-1.24629	0.226841		alcohol dehydrogenase, propanol-preferring
ETEC_1549	193.495	293.09	297.761	348.11	-1.79881	1.45967e-05	-1.18787	0.198606	-1.16932	0.246324		NAD-dependent malic enzyme
ETEC_1550	63.0106	91.823	69.054	73.7792	-1.17147	0.485495	1.2446	0.332255	-1.07174	0.762009		stationary phase induced ribosome associatedprotein
ETEC_1552	53.5939	65.9672	123.675	71.7542	-1.33955	0.176824	-1.08799	0.694736	1.72188	0.0120895		peroxiredoxin (osmotically-inducible protein C)
ETEC_1553	2.53519	2.64005	3.89301	1.90175	1.33366	0.383218	1.40798	0.280226	2.14014	0.0192025		ABC transporter, ATP-binding protein
ETEC_1554	1.23532	2.10539	2.38064	1.42094	-1.15282	0.701678	1.48995	0.216515	1.52319	0.23986		ABC transporter, ATP-binding protein
ETEC_1555	2.07763	2.41549	1.71459	1.80195	1.14164	0.686833	1.33305	0.351279	-1.10528	0.784635		ABC transporter, permease protein
ETEC_1557	5.71906	4.76861	4.59424	2.3244	2.44279	0.00654066	2.06317	0.0261997	2.11195	0.0286143		putative ABC transporter, pseudogene
ETEC_1558	4.69845	3.43749	4.7503	0.996642	4.64352	9.51548e-07	3.442	9.14972e-05	4.86939	1.02301e-06		D-alanyl-D-alanine dipeptidase
ETEC_1559	4.9988	8.88375	5.80981	6.18441	-1.2353	0.449878	1.44541	0.161997	-1.10909	0.72309		heme-regulated cyclic AMP phosphodiesterase(direct oxygen sensor protein)
ETEC_1560	3.76223	5.89932	3.46436	2.93341	1.27099	0.474729	2.01447	0.0280846	1.24209	0.535487		putative diguanylate cyclase
ETEC_1561	13.7189	13.5153	15.5236	11.1745	1.22853	0.261902	1.20999	0.290246	1.3281	0.139279		putative lipoprotein
ETEC_1562	4.67735	9.62473	5.6076	8.5805	-1.83261	0.00465261	1.1233	0.540652	-1.48832	0.0712143		probable glutamate/gamma-aminobutyrate antiporter(extreme acid sensitivity protein)
ETEC_1563	3.5769	5.38881	5.59001	7.99162	-2.2458	0.00288252	-1.47643	0.122451	-1.43763	0.181223		glutamate decarboxylase beta subunit
ETEC_1564	3.5347	7.47201	6.01865	4.96502	-1.40641	0.173328	1.50107	0.0671382	1.19935	0.460622	pqqL	probable zinc protease
ETEC_1565	2.29937	4.78069	6.9221	4.61377	-1.99939	0.0295031	1.04727	0.871212	1.46338	0.199746		TonB-dependent receptor
ETEC_1567	5.39761	9.5281	6.32643	4.79353	1.12028	0.672316	1.99144	0.00641719	1.41084	0.206092		putative arylsulfatase-activating protein
ETEC_1568	47.3821	78.2712	71.7447	124.092	-2.62011	1.06199e-05	-1.58567	0.0312009	-1.72716	0.0117733		putative sulfatase
ETEC_1570	4.74893	5.39892	6.18134	5.18446	-1.09006	0.76591	1.05225	0.855665	1.24	0.462662		putative molybdopterin-binding oxidoreductase
ETEC_1575	1.92042	1.54656	2.11467	1.8502	1.02687	0.940671	-1.189	0.623238	1.28653	0.484088		transposase insD for insertion element
ETEC_1576	4.52015	6.63834	6.88692	9.13135	-2.01996	0.00295877	-1.37179	0.150835	-1.44254	0.130694	fimD	putative outer membrane usher protein FimDprecursor, pseudogene
ETEC_1577	26.9235	25.1609	37.0791	24.4336	1.10002	0.660914	1.03076	0.888508	1.51203	0.0599323		putative transcriptional regulator with hipB
ETEC_1578	6.41947	4.22285	8.87409	6.4058	1.00063	0.997801	-1.50391	0.0772682	1.33267	0.215944		putative HipB DNA-binding transcriptionalregulator
ETEC_1579	2.76397	3.55631	4.44253	2.28442	1.21537	0.55114	1.56815	0.145758	1.76394	0.0891171		putative autotransporter
ETEC_1580	6.51917	6.81459	5.10423	5.18612	1.25485	0.437414	1.32257	0.329212	1.07534	0.811472	ydeK	uncharacterized lipoprotein
ETEC_1581	9.57521	6.00704	11.4131	4.04308	2.36076	0.000869435	1.49269	0.124908	2.96206	3.18852e-05		putative carbohydrate kinase
ETEC_1582	20.6203	8.25639	21.9072	8.02469	2.5623	6.18085e-06	1.03125	0.886494	2.66777	4.77385e-06		putative sugar-binding regulatory protein
ETEC_1583	8.53929	4.05671	10.7932	1.74874	4.82354	9.45464e-08	2.31032	0.00603348	6.41313	3.78622e-10		ABC transporter, ATP-binding protein
ETEC_1586	4.23386	2.2242	4.22935	0.996642	4.176	4.62661e-05	2.23483	0.027611	4.5934	2.00286e-05		ABC transporter, substrate-binding protein
ETEC_1587	5.74719	2.90282	5.845	1.14303	4.95669	1.78486e-06	2.52985	0.00757315	5.09985	2.42599e-06		putative aldolase
ETEC_1588	2.29937	1.40359	1.73218	1.17971	1.92801	0.0588698	1.19686	0.618027	1.57149	0.23367		conserved hypothetical protein
ETEC_1589	10.8023	13.5515	9.37311	10.7668	-1.00062	0.997728	1.25857	0.280222	-1.12188	0.618398		puative trans-aconitate methyltransferase
ETEC_1590	5.74719	7.73085	6.97923	6.40415	-1.11894	0.711035	1.21231	0.511499	-1.0005	0.998356		putative membrane protein
ETEC_1591	5.92674	7.36527	10.426	14.5455	-2.4553	2.50561e-05	-1.97615	0.000772776	-1.49659	0.0596471		altronate oxidoreductase
ETEC_1592	2.64192	4.9488	2.46198	3.8002	-1.4409	0.189774	1.30727	0.277745	-1.51468	0.166305		putative diguanylate cyclase
ETEC_1592A	4.72079	6.5316	2.73457	6.0281	-1.27098	0.326238	1.08504	0.72229	-1.94609	0.0154919		putative GGDEF domain protein
ETEC_1593	2.63613	3.58046	1.61565	3.78366	-1.42094	0.38918	-1.05339	0.894777	-3.29946	0.0165733		conserved hypothetical protein
ETEC_1594	14.857	18.3835	10.6019	15.9829	-1.07226	0.755519	1.14933	0.526867	-1.42982	0.129143		glutaminase 2
ETEC_1595	11.7397	13.2303	14.7367	22.4836	-1.91484	0.000145284	-1.69803	0.00135863	-1.53876	0.0142803		putative aldehyde dehydrogenase
ETEC_1596	17.1245	9.79185	13.5673	5.92334	2.88549	6.07855e-09	1.65137	0.00734198	2.34724	9.66255e-06		LysR-family transcriptional regulator
ETEC_1598	2.39204	4.63969	3.20937	5.08632	-2.12498	0.00672237	-1.09165	0.720231	-1.51149	0.139971		sugar efflux transporter
ETEC_1599	14.6315	13.4428	12.866	15.6171	-1.06869	0.703561	-1.15882	0.392128	-1.19963	0.325511		multiple antibiotic resistance protein
ETEC_1600	1.87119	5.18742	1.22219	4.36262	-2.30639	0.00292645	1.18886	0.454503	-3.85955	6.16333e-05		multiple antibiotic resistance regulatoryprotein
ETEC_1601	5.53497	13.1588	5.30645	14.0379	-2.52166	6.02726e-06	-1.0663	0.724016	-2.53469	1.88819e-05		multiple antibiotic resistance regulatoryprotein
ETEC_1602	4.02039	7.36527	3.40061	9.27444	-2.30366	0.000330151	-1.26127	0.268512	-2.54645	0.00019757		multiple antibiotic resistance protein
ETEC_1603	15.8081	18.2395	12.6924	12.5836	1.253	0.233586	1.4493	0.0448885	1.02649	0.896185		probable amino acid metabolite efflux
ETEC_1604	7.38257	9.73146	6.98585	5.31432	1.38217	0.174258	1.83242	0.00804105	1.27781	0.332939		major facilitator superfamily protein
ETEC_1605	1.65648	2.08221	2.1718	1.98667	-1.20626	0.600127	1.04516	0.894474	-1.18936	0.655115		putative signal transduction protein
ETEC_1608	73.7711	55.4093	86.4638	47.7277	1.54517	0.0306339	1.1608	0.457829	1.81231	0.00343519		dipeptidyl carboxypeptidase II
ETEC_1609	79.3098	72.4153	91.0228	82.3894	-1.03881	0.845565	-1.13796	0.507979	1.10549	0.610629		NADP-dependent L-serine/L-allo-threoninedehydrogenase
ETEC_1610	27.7778	35.5899	19.3881	47.35	-1.70493	0.00342445	-1.33124	0.109553	-2.46742	3.15036e-06		GntR-family transcriptional regulator
ETEC_1611	6.09802	3.01054	2.03333	12.1679	-1.9979	0.00174404	-4.04531	2.87084e-09	-5.76668	2.72695e-10		conserved hypothetical protein
ETEC_1612	2.8132	2.84243	4.35022	3.27444	-1.16853	0.601343	-1.1354	0.657684	1.28512	0.40202		putative sugar dehydrogenase
ETEC_1613	4.69142	6.31518	5.7351	5.31598	-1.13426	0.636837	1.19792	0.475214	1.10829	0.706084		major facilitator superfamily protein
ETEC_1614	4.9202	4.66384	6.81882	5.3044	-1.0784	0.752374	-1.1363	0.584204	1.3811	0.174667		putative dehydrogenase
ETEC_1615	7.84137	5.52069	8.32457	4.80345	1.63444	0.0324181	1.14974	0.547966	1.77784	0.0155523		putative mandelate racemase / muconatelactonizing enzyme
ETEC_1616	2.47065	4.27018	2.52573	2.89013	-1.17238	0.587868	1.48614	0.130683	-1.11474	0.725866		putative membrane protein
ETEC_1617	25.6005	23.6675	22.8282	29.8698	-1.16705	0.391191	-1.26363	0.191236	-1.33957	0.121191		putative exported protein
ETEC_1618	43.1884	41.3482	39.2795	44.5484	-1.03172	0.875689	-1.07787	0.706037	-1.14421	0.509708		spermidine N1-acetyltransferase
ETEC_1619	18.5779	25.925	18.1768	24.1177	-1.30122	0.18272	1.075	0.707264	-1.3596	0.136073		putative lipoprotein
ETEC_1621	5.54779	5.89932	9.51592	19.218	-3.46821	2.05173e-05	-3.23362	3.95407e-05	-2.18865	0.00794772		putative dimethyl sulphoxide reductase,oxidoreductase subunit
ETEC_1622	14.2526	14.3499	14.563	61.7807	-4.33641	1.95154e-11	-4.3063	1.4851e-11	-4.24828	1.38543e-10		putative dimethyl sulphoxide reductase,olydopterin dinucleotide binding subunit
ETEC_1623	3.74817	3.06897	3.22034	15.0266	-4.02445	1.13259e-06	-4.84575	3.1232e-08	-5.29492	1.56262e-07		putative anaerobic dimethyl sulfoxide reductase,Fe-S subunit
ETEC_1625	18.903	18.467	10.8393	29.8748	-1.57943	0.00914345	-1.61941	0.00539728	-2.59192	6.2819e-07		anaerobic dimethyl sulfoxide reductase maturationprotein (twin-arginine leader-binding protein)
ETEC_1626	2.02137	3.11728	2.91919	4.36427	-2.1296	0.0105408	-1.3981	0.210424	-1.71108	0.0818866		voltage-gated ClC-type chloride channel
ETEC_1627	14.6985	12.3069	38.1736	81.5097	-5.53336	4.7534e-09	-6.63638	1.33522e-10	-2.18613	0.00542832		putative dethiobiotin synthetase
ETEC_1628	43.7626	46.7602	47.3139	64.2367	-1.46635	0.0980235	-1.3738	0.167731	-1.36496	0.183777		protein Mlc (making large colonies protein)
ETEC_1629	4.05555	3.05787	4.148	3.36102	1.19898	0.501179	-1.10075	0.722911	1.32156	0.318089		LysR-family transcriptional regulator
ETEC_1630	4.878	5.36466	4.33263	6.88662	-1.40455	0.181338	-1.27473	0.322326	-1.71659	0.0530519		major facilitator superfamily protein
ETEC_1632	37.9806	38.8139	46.6917	53.3699	-1.40567	0.111515	-1.3754	0.134203	-1.16081	0.491245		putative protease
ETEC_1633	3.71425	2.65312	3.09946	4.32429	-1.15481	0.621616	-1.62259	0.101128	-1.28408	0.421178		multidrug resistance protein
ETEC_1634	5.11382	2.49807	3.92157	3.26452	1.56889	0.0933998	-1.29651	0.361244	1.15894	0.618537		multidrug resistance protein
ETEC_1635	6.62715	3.34185	9.25658	8.35249	-1.25838	0.319357	-2.45421	0.000215585	1.08457	0.730308		putative membrane protein
ETEC_1636	253.118	154.334	333.433	156.874	1.61334	0.00104285	-1.01658	0.910061	2.12727	2.90994e-07		NAD(P) transhydrogenase subunit beta
ETEC_1637	335.227	203.626	419.077	186.471	1.79745	1.96606e-05	1.09189	0.520367	2.24795	4.98943e-09		NAD(P) transhydrogenase subunit alpha
ETEC_1638	118.294	110.511	118.197	109.141	1.084	0.692832	1.01226	0.952341	1.08766	0.68238		putative exported protein
ETEC_1639	8.15125	13.4699	5.12617	8.57389	-1.04682	0.886214	1.56858	0.150371	-1.75564	0.10552		putative arginine/ornithine antiporter
ETEC_1640	12.2618	10.8148	9.58195	12.2875	-1.00087	0.996171	-1.13494	0.481254	-1.21862	0.309278		putative short chain dehydrogenase
ETEC_1641	8.08422	7.59181	8.73563	4.45581	1.81415	0.00598004	1.69535	0.0131932	1.97056	0.00259976		putative membrane protein
ETEC_1642	12.968	17.9033	21.3643	26.1109	-2.01319	6.78094e-05	-1.45413	0.0257221	-1.2103	0.274519		two-component response regulator
ETEC_1643	13.5604	18.8205	25.7321	25.2789	-1.86469	0.000295305	-1.34056	0.0748755	1.02625	0.878361		two component sensor kinase
ETEC_1644	10.9479	8.4839	18.3681	10.3474	1.05968	0.757237	-1.22155	0.287058	1.72655	0.00371769		DNA replication terminus site-binding protein
ETEC_1645	39.9433	20.0005	40.4665	16.7397	2.38411	2.2683e-05	1.19497	0.387076	2.38958	3.07931e-05		fumarate hydratase class II
ETEC_1646	178.937	120.354	227.99	62.1246	2.87956	1.37823e-08	1.93691	0.00033524	3.67684	4.96084e-12		fumarate hydratase class I, aerobic
ETEC_1647	71.818	57.6332	82.419	83.543	-1.16327	0.478722	-1.45047	0.0822061	-1.01482	0.945447		mannose-6-phosphate isomerase
ETEC_1648	242.834	349.532	259.516	442.571	-1.82261	9.154e-06	-1.26628	0.0780428	-1.70907	8.14677e-05		putative exported protein
ETEC_1651	3.87021	4.67396	6.89354	3.79689	1.01742	0.950945	1.24311	0.41486	1.83078	0.0281901		beta-glucuronidase
ETEC_1652	24.1869	22.3384	34.916	30.5985	-1.26503	0.248877	-1.37302	0.118367	1.11587	0.595729		uid operon repressor (TetR-family transcriptionalregulator)
ETEC_1653	31.1458	47.9696	52.8819	37.379	-1.20121	0.388567	1.28336	0.23418	1.41208	0.105609		7-alpha-hydroxysteroid dehydrogenase
ETEC_1654	4.55531	4.94979	6.63855	6.88165	-1.51621	0.0871435	-1.3907	0.158192	-1.03663	0.883222		maltose regulon regulatory protein
ETEC_1655	22.602	17.3957	26.0223	12.8532	1.75811	0.000869266	1.35169	0.0754478	2.05905	3.05007e-05		maltose and glucose-specific PTS system, EIICBcomponent
ETEC_1656	37.833	21.9649	42.0734	20.1691	1.87504	0.000374991	1.08825	0.634939	2.09011	4.25046e-05		protein MalY [includes: cystathionine beta-lyase;maltose regulon modulator]
ETEC_1657	34.2805	44.3075	39.9302	65.3197	-1.90661	0.00175983	-1.47403	0.0562095	-1.63178	0.0187697		adenosine deaminase
ETEC_1658	45.4844	41.9201	42.4559	41.2453	1.10312	0.619456	1.01585	0.936361	1.03197	0.875794		putative oxidoreductase
ETEC_1659	1.69992	2.53332	1.30353	5.02815	-2.9137	0.000631943	-1.95332	0.0183034	-3.39511	0.000373794		beta-lactam resistance protein
ETEC_1660	1.69288	2.02281	0.683642	2.56728	-1.49389	0.241722	-1.26923	0.459858	-3.2042	0.00588322		H-NS-and StpA-binding protein
ETEC_1661	13.0044	28.2458	7.22325	12.1411	1.07207	0.686599	2.32459	1.70095e-07	-1.76113	0.00458026		putative membrane protein
ETEC_1662	7.67838	16.093	5.54385	6.58226	1.17078	0.541796	2.44751	0.000297134	-1.16685	0.579779		electron transport complex protein
ETEC_1663	6.8067	10.7675	3.60283	6.68536	1.02287	0.922825	1.60929	0.0313791	-2.0047	0.0115562		electron transport complex protein
ETEC_1664	25.9294	41.3149	15.8775	46.2605	-1.78048	0.0205843	-1.12023	0.642839	-2.94416	4.0499e-05		electron transport complex protein
ETEC_1665	12.3934	16.2187	11.6724	28.279	-2.27106	0.000577806	-1.74487	0.0166098	-2.42907	0.000352777		electron transport complex protein
ETEC_1666	11.0079	12.6483	11.1053	25.7649	-2.32822	0.000667312	-2.03735	0.00351047	-2.27286	0.00133679		electron transport complex protein
ETEC_1667	11.5709	12.8879	12.1714	22.5569	-1.94085	0.00159142	-1.75452	0.00625271	-1.79264	0.00700712		electron transport complex protein
ETEC_1668	14.7925	14.9803	15.6225	26.8848	-1.81096	0.00502499	-1.79528	0.00515805	-1.75306	0.0106073		endonuclease III
ETEC_1669	55.7228	248.307	115.247	238.743	-4.28019	2.23806e-14	1.04001	0.828037	-2.06235	9.03716e-05		tripeptide permease
ETEC_1670	71.7493	34.6606	74.6001	40.5216	1.7694	0.00938852	-1.16939	0.47722	1.84179	0.00585309		glutathione S-transferase
ETEC_1671	35.0797	39.2197	33.0543	52.7846	-1.50374	0.0409354	-1.34663	0.132283	-1.58984	0.0231606		pyridoxamine kinase
ETEC_1672	255.993	251.506	285.108	291.329	-1.13779	0.421868	-1.15861	0.359198	-1.0211	0.896968		tyrosyl-tRNA synthetase
ETEC_1673	31.1355	30.929	21.4237	32.5617	-1.04574	0.817688	-1.05442	0.783363	-1.47017	0.0562015		pyridoxamine 5'-phosphate oxidase
ETEC_1674	10.8246	3.71136	5.52626	2.79198	3.84782	8.27265e-08	1.33497	0.283797	1.95125	0.0167576		putative lipoprotein
ETEC_1675	55.9723	19.4185	26.4971	12.5439	4.45608	5.60089e-16	1.54552	0.0189639	2.13438	6.76986e-05		anhydro-N-acetylmuramic acid kinase
ETEC_1676	386.077	373.385	329.986	500.527	-1.29631	0.0999226	-1.34081	0.0629207	-1.51562	0.00882441		outer membrane lipoprotein
ETEC_1677	74.3118	70.7378	77.7611	93.0647	-1.25264	0.26892	-1.31584	0.177191	-1.19948	0.376507		MarR-family transcriptional regulator
ETEC_1678	4.377	6.63932	4.08426	5.11638	-1.17315	0.517206	1.29488	0.257989	-1.16792	0.550612		putative membrane protein
ETEC_1679	7.96921	9.12531	5.7175	5.03146	1.58116	0.0304051	1.81363	0.00346026	1.13805	0.580448		HlyD-family secretion protein
ETEC_1680	9.0767	11.3012	10.5953	12.0463	-1.325	0.136629	-1.06198	0.739063	-1.11587	0.574036		putative efflux pump protein
ETEC_1681	13.9522	9.46869	13.387	9.90164	1.40523	0.0854427	-1.04098	0.840577	1.34133	0.156449		superoxide dismutase [Cu-Zn]
ETEC_1682	42.1926	29.2737	41.4778	33.6399	1.25462	0.246679	-1.15059	0.475268	1.24166	0.277128		putative aldo/keto reductase
ETEC_1683	3.09824	2.92698	2.41582	3.79689	-1.2356	0.508867	-1.29631	0.407121	-1.45317	0.276956		conserved hypothetical protein
ETEC_1684	8.17689	6.86389	4.94155	3.73376	2.18379	0.00120555	1.83956	0.0109606	1.38384	0.221192		TetR-family transcriptional regulator
ETEC_1685	29.6879	33.6356	29.2931	35.6613	-1.20008	0.313762	-1.06025	0.74348	-1.2335	0.261708		N-ethylmaleimide reductase
ETEC_1686	82.7837	89.6468	76.497	101.366	-1.22425	0.3183	-1.13095	0.542421	-1.3306	0.164246		lactoylglutathione lyase
ETEC_1687	15.9914	19.7397	6.66276	12.5638	1.27535	0.240296	1.56941	0.0265162	-1.69356	0.0216585		ribonuclease T
ETEC_1688	19.4859	17.7009	17.8076	23.4389	-1.20486	0.315501	-1.32082	0.130787	-1.2976	0.177619		probable ATP-dependent helicase
ETEC_1689	111.226	161.75	104.735	144.486	-1.29869	0.187341	1.11927	0.567743	-1.37058	0.114417		conserved hypothetical protein
ETEC_1690	45.9205	59.1931	46.4963	27.8247	1.64916	0.0163737	2.12651	0.000283403	1.69238	0.0125742		putative exported protein
ETEC_1691	550.278	587.228	647.625	724.587	-1.31675	0.106424	-1.234	0.21676	-1.11877	0.510281		superoxide dismutase [Fe]
ETEC_1692	2.71349	5.25694	1.30353	6.63216	-2.43977	0.00181178	-1.25047	0.384071	-4.47476	8.44016e-06		major facilitator superfamily protein
ETEC_1693	76.8334	83.237	54.5922	63.408	1.21232	0.491323	1.31239	0.330775	-1.15989	0.599563		purine nucleotide synthesis repressor
ETEC_1694	7.68417	8.3863	11.1844	8.34919	-1.08516	0.730065	1.0084	0.971032	1.2365	0.385599		LysR-family transcriptional regulator
ETEC_1695	8.06312	10.2812	7.69371	11.5638	-1.42973	0.0935346	-1.12756	0.55744	-1.39104	0.136773		major facilitator superfamily protein
ETEC_1696	74.9696	93.8174	67.1152	87.8838	-1.17281	0.465042	1.06741	0.763871	-1.30971	0.221758		cyclopropane-fatty-acyl-phospholipid synthase
ETEC_1697	59.1057	73.5721	59.1556	89.5539	-1.51516	0.0428437	-1.21755	0.333375	-1.51565	0.0453417		riboflavin synthase alpha chain
ETEC_1698	19.2245	20.8332	21.9314	19.9563	-1.03743	0.822921	1.04385	0.789554	1.0944	0.594655		multidrug resistance protein
ETEC_1699	109.844	108.95	117.164	113.232	-1.03101	0.875308	-1.03931	0.842654	1.03358	0.866173		conserved hypothetical protein
ETEC_1700	24.5973	20.6198	32.7332	27.4255	-1.1168	0.582253	-1.33037	0.154526	1.1744	0.430745		conserved hypothetical protein
ETEC_1701	12.4881	18.9041	15.1939	21.8498	-1.75377	0.00293626	-1.15436	0.425839	-1.47173	0.0474114		putative exported protein
ETEC_1702	2.40611	3.08006	2.05092	2.03822	1.17173	0.649016	1.52578	0.197228	1.12344	0.750637		putative oxidoreductase subunit
ETEC_1703	1.87119	2.44975	1.79593	2.46748	-1.30933	0.42846	1.00898	0.977259	-1.26083	0.5184		putative oxidoreductase, cytochrome b subunit
ETEC_1706	2.64192	4.22187	3.62042	5.06482	-1.91957	0.027656	-1.18594	0.528841	-1.42294	0.24304		putative aldehyde ferredoxin oxidoreductase
ETEC_1707	0.564295	1.20121	2.83785	13.491	-22.9542	7.66417e-14	-10.9309	5.32447e-11	-5.75883	2.61879e-06		putative oxidoreductase Fe-S subunit
ETEC_1708	28.2188	14.8876	14.9631	16.933	1.66413	0.00602316	-1.14116	0.484444	-1.11867	0.573235		conserved hypothetical protein
ETEC_1709	236.319	340.416	189.124	616.278	-2.60711	1.20226e-08	-1.81061	0.000345901	-3.26549	4.30118e-12		pyruvate kinase I
ETEC_1710	4494.67	7185.59	5754.95	8782.56	-1.95399	0.290219	-1.22225	0.749335	-1.52608	0.502194		major outer membrane lipoprotein(murein-lipoprotein)
ETEC_1711	30.9158	30.1387	43.0735	48.6467	-1.57519	0.0384584	-1.61432	0.0283669	-1.13763	0.559171		putative peptidoglycan-binding protein
ETEC_1712	6.3479	5.04445	12.4484	6.59218	-1.04117	0.85065	-1.30342	0.214808	1.85044	0.00328897		cysteine desulfuration protein
ETEC_1713	18.8583	12.8125	32.0453	16.6752	1.1292	0.484369	-1.29814	0.137238	1.90855	0.000209112		cysteine desulfurase (selenocysteine lyase)
ETEC_1714	25.2191	14.943	40.8227	16.2526	1.54832	0.0153976	-1.08678	0.649129	2.52458	3.49164e-07		component of SufB-SufC-SufD cysteine desulfuraseactivator complex
ETEC_1715	11.2164	8.68333	23.6811	6.29939	1.77156	0.0142593	1.38326	0.163448	3.76015	1.1754e-08		ABC transport ATP-binding protein (component ofSufBCD complex)
ETEC_1716	36.3697	20.9954	65.7589	18.2558	1.98914	0.00289482	1.15178	0.540623	3.59384	5.09404e-08		component of SufB-SufC-SufD cysteine desulfuraseactivator complex
ETEC_1717	8.35395	4.33057	11.7076	4.78361	1.73725	0.0157649	-1.10251	0.682747	2.48272	7.92008e-05		Fe-S cluster assembly protein
ETEC_1718	4.73486	4.28423	2.71697	8.30425	-1.74713	0.0186842	-1.94834	0.00431671	-2.88567	0.000100317		conserved hypothetical protein
ETEC_1719	16.7443	13.8959	19.3638	14.1179	1.18372	0.37229	-1.01505	0.936746	1.31924	0.157816		esterase
ETEC_1720	81.9613	68.385	89.106	72.2112	1.13511	0.526178	-1.05573	0.78601	1.23566	0.293841		putative FAD-binding oxidase
ETEC_1721	23.652	20.4184	21.5203	22.1326	1.06897	0.680243	-1.0853	0.611211	-1.02676	0.876191		putative membrane protein
ETEC_1723	0.763699	2.88976	1.68603	1.24449	-1.64253	0.355775	2.32831	0.066729	1.52428	0.395571		major facilitator superfamily protein
ETEC_1726	25.1512	20.214	27.4576	13.9582	1.80033	0.000502248	1.4475	0.0281916	1.95737	0.000112997		3-dehydroquinate dehydratase
ETEC_1729	3.70597	3.16363	5.79884	2.36438	1.55789	0.12995	1.35032	0.297872	2.51351	0.00142945		AraC-family transcriptional regulator
ETEC_1734	3.18512	4.93574	2.74554	3.66372	-1.14608	0.653373	1.35825	0.278975	-1.45069	0.268721		short-chain-fatty-acid--CoA ligase (acyl-CoAsynthetase)
ETEC_1735	757.854	876.175	985.886	905.193	-1.19438	0.417291	-1.03315	0.881517	1.08928	0.696136		phosphoenolpyruvate synthase (pyruvate, waterdikinase (PEP synthase)
ETEC_1736	36.4967	37.1789	50.2639	39.2404	-1.07551	0.708589	-1.0551	0.781619	1.2796	0.209629		conserved hypothetical protein
ETEC_1737	13.6779	23.1681	9.14668	18.0096	-1.31202	0.190023	1.28458	0.210216	-1.9887	0.00231913		phospho-2-dehydro-3-deoxyheptonate aldolase,Trp-sensitive
ETEC_1738	6.41947	5.52069	5.30645	7.31753	-1.1408	0.558747	-1.3241	0.20792	-1.32618	0.243954		conserved hypothetical protein
ETEC_1739	44.6256	47.888	49.1098	74.5238	-1.66952	0.00930492	-1.55583	0.0238988	-1.52668	0.0342234		conserved hypothetical protein
ETEC_1740	18.1344	26.6007	15.1939	29.4488	-1.62789	0.0235951	-1.1062	0.630303	-1.97305	0.00265249		conserved hypothetical protein (pseudogene)
ETEC_1741	34.5572	34.0113	48.3405	35.0311	-1.01487	0.946115	-1.02929	0.894272	1.37751	0.145682		putative lipoprotein
ETEC_1742	19.9716	23.6052	13.7409	21.3224	-1.06948	0.701011	1.10702	0.55224	-1.52356	0.0249956		vitamin B12 ABC transporter, ATP-binding protein
ETEC_1743	20.0866	32.5774	18.3461	24.8463	-1.23813	0.20391	1.31057	0.0950027	-1.34013	0.0964728		vitamin B12 transport periplasmic protein(putative glutathione peroxidase)
ETEC_1744	12.4331	13.921	7.95305	14.9149	-1.1987	0.301351	-1.07242	0.680919	-1.97367	0.000626736		Vitamin B12 ABC transporter, permease protein
ETEC_1745	368.073	533.161	376.986	480.309	-1.30501	0.0561712	1.10997	0.452473	-1.27263	0.0849093		Integration host factor alpha subunit
ETEC_1746	453.063	454.405	633.457	683.168	-1.50772	0.0212757	-1.50359	0.0220819	-1.07895	0.669231		Phenylalanyl-tRNA synthetase beta chain
ETEC_1747	137.772	139.244	109.723	190.03	-1.37883	0.13459	-1.36506	0.14666	-1.73006	0.0115989		Phenylalanyl-tRNA synthetase alpha chain
ETEC_1748	1649.01	2223.62	1628.77	2489.9	-1.50992	0.277578	-1.11976	0.764906	-1.52863	0.263635		50S ribosomal subunit protein L20
ETEC_1749	1149.38	1506.59	1104.1	1655.21	-1.44006	0.223844	-1.09866	0.753002	-1.49909	0.177329		50S ribosomal subunit protein L35
ETEC_1750	1251.51	1541.88	1164.54	1942.23	-1.55189	0.155728	-1.25966	0.454518	-1.66785	0.0990441		Translation initiation factor IF-3
ETEC_1751	1244.01	1064.83	1222.19	1544.99	-1.24195	0.43029	-1.45095	0.176274	-1.26417	0.393783		threonyl-tRNA synthetase
ETEC_1754	1.37143	11.1602	1.51237	14.2709	-10.165	9.37646e-17	-1.27825	0.236818	-7.08443	2.3106e-12		putative exported protein
ETEC_1755	30.4677	34.1452	39.7741	48.3219	-1.58717	0.0231545	-1.41458	0.0847374	-1.2096	0.352789		6-phosphofructokinase isozyme 2(phosphofructokinase-2)
ETEC_1756	15.8586	22.998	16.4513	22.8398	-1.44309	0.0394983	1.00717	0.966739	-1.40154	0.0692171		conserved hypothetical protein
ETEC_1757	72.4721	62.9769	96.6853	83.7304	-1.15584	0.501428	-1.32956	0.186095	1.15225	0.512605		putative kinase
ETEC_1758	24.9622	27.1171	23.6108	33.0461	-1.32567	0.138398	-1.21938	0.291023	-1.41508	0.0782711		putative membrane protein
ETEC_1759	36.9861	39.7775	41.0711	29.1772	1.26818	0.21035	1.36257	0.100393	1.40838	0.0760195		putative phosphatase
ETEC_1760	2.49175	4.31948	2.98294	3.25956	-1.31733	0.376631	1.31766	0.330527	-1.22554	0.539448		putative membrane-bound metal-dependenthydrolase
ETEC_1761	39.8552	28.6924	23.1997	21.4856	1.85569	0.0793286	1.33293	0.412817	1.07696	0.83509		putative sodium:dicarboxylate symporter
ETEC_1763	3.12058	5.52167	1.76074	5.03972	-1.61183	0.0824105	1.09119	0.727034	-3.40407	0.000291494		cell division activator
ETEC_1764	61.2607	89.3863	57.6827	54.422	1.12532	0.568115	1.64225	0.0161559	1.05434	0.800933		catalase HPII
ETEC_1765	3.68487	4.1987	4.10185	4.89168	-1.32464	0.314509	-1.15468	0.590811	-1.08041	0.786412		putative chitobiose-phosphate hydrolase
ETEC_1766	2.95634	5.38783	4.54147	3.51733	-1.1887	0.557949	1.54294	0.10574	1.27117	0.417315		6-phospho-beta-glucosidase
ETEC_1767	5.7625	7.89699	9.32696	8.94663	-1.55402	0.0764472	-1.12452	0.619807	1.07615	0.765782		chb operon repressor
ETEC_1768	3.62737	3.58145	2.65322	5.40751	-1.49324	0.101514	-1.51001	0.0811191	-1.93938	0.0152542		N,N'-diacetylchitobiose-specific PTS system, EIIAcomponent
ETEC_1769	5.17711	11.5388	8.551	9.34252	-1.80403	0.00955278	1.23874	0.29789	-1.02531	0.91072		N,N'-diacetylchitobiose-specific PTS system, EIICcomponent
ETEC_1770	16.844	17.6706	22.0193	15.0861	1.11439	0.561268	1.16913	0.393824	1.48577	0.0360977		N,N'-diacetylchitobiose-specific PTS syetem, EIIBcomponent
ETEC_1771	173.965	226.527	170.633	260.91	-1.50021	0.0219418	-1.15187	0.421757	-1.52911	0.0171327		osmotically inducible lipoprotein E
ETEC_1772	100.667	87.9302	70.8412	61.3896	1.63924	0.0147471	1.43201	0.075561	1.15619	0.478498		NH3-dependent NAD(+) synthetase
ETEC_1773	8.58398	9.30353	5.6076	9.09964	-1.0588	0.772501	1.02391	0.901629	-1.57859	0.0387024		excinuclease Cho
ETEC_1774	0.885744	24.7721	0.811139	9.92644	-10.8454	1.6528e-15	2.49339	2.8744e-06	-9.89566	5.17782e-13		conserved hypothetical protein
ETEC_1775	29.7839	23.722	35.9426	20.7034	1.43722	0.0447735	1.14685	0.447477	1.70945	0.00371183		spheroplast protein Y
ETEC_1776	8.36098	9.13739	5.30645	1.52735	5.42988	8.72702e-09	5.95166	6.73435e-10	3.57105	5.26388e-05		succinylglutamate desuccinylase
ETEC_1777	20.3104	23.3887	14.0882	2.90501	6.95184	3.02031e-11	8.0275	8.34469e-13	4.85113	1.12311e-07		N-succinylarginine dihydrolase
ETEC_1778	33.0236	34.2398	29.979	4.3775	7.51456	1.32699e-10	7.80326	5.72455e-11	6.8753	9.80923e-10		N-succinylglutamate 5-semialdehyde dehydrogenase
ETEC_1779	43.624	36.7248	37.4705	4.33752	10.0233	2.31593e-11	8.44859	4.19274e-10	8.68272	3.38078e-10		arginine N-succinyltransferase
ETEC_1780	68.2444	46.1563	66.6649	6.05786	11.2395	1.77662e-10	7.60834	4.579e-08	11.044	2.47282e-10		succinylornithine transaminase
ETEC_1781	45.2792	48.3127	35.5932	40.1389	1.12857	0.571045	1.2028	0.384992	-1.11232	0.624997		exodeoxyribonuclease III
ETEC_1782	3.34936	4.15235	2.06852	6.36086	-1.89028	0.014873	-1.52903	0.0848744	-2.47896	0.00161451		putative membrane protein
ETEC_1783	1.86416	2.33094	3.96773	8.47574	-4.4835	7.60358e-07	-3.56219	7.35473e-06	-2.29216	0.00502205		putative lipoprotein
ETEC_1784	2.30641	3.22402	2.33448	3.9284	-1.70491	0.0545085	-1.2139	0.442094	-1.69207	0.0766326		putative membrane protein
ETEC_1785	4.40513	2.41549	2.92581	1.94834	2.24045	0.0111358	1.23547	0.521403	1.68228	0.126424		putative decarboxylase
ETEC_1786	7.1269	6.63834	6.78364	6.96657	1.02316	0.912565	-1.04632	0.824533	1.00541	0.980359		putative exported protein
ETEC_1787	2.99275	4.688	4.43156	4.95315	-1.63858	0.100574	-1.0563	0.844943	-1.10353	0.744669		putative membrane protein
ETEC_1788	4.44857	3.69928	5.90212	5.27765	-1.18724	0.535632	-1.41352	0.20781	1.02139	0.942101		putative membrane transport protein
ETEC_1789	13.2473	17.6122	17.3943	42.1027	-3.17368	3.98178e-09	-2.39547	4.05651e-06	-2.52848	4.05249e-06		putative thiosulfate sulfurtransferase
ETEC_1790	3.06307	4.01036	3.16321	3.46908	-1.13684	0.65896	1.15002	0.608382	-1.00084	0.998136		putative CDP-alcohol phosphatidyltransferase
ETEC_1791	3.58393	6.32824	2.68179	4.80014	-1.34642	0.329713	1.32304	0.324629	-1.96366	0.0494725		CTP pyrophosphohydrolase
ETEC_1792	1.24236	7.99558	2.57188	9.24438	-7.41535	1.29789e-12	-1.15657	0.48072	-3.76445	8.74593e-07		putative exported protein
ETEC_1793	29.69	101.274	29.4272	44.5647	-1.50183	0.0512426	2.27265	6.42822e-05	-1.51707	0.0508048		NADP-specific glutamate dehydrogenase
ETEC_1794	2.24187	6.59002	2.14324	3.28106	-1.46967	0.21515	2.01394	0.00877123	-1.59929	0.164229		predicted inner membrane protein
ETEC_1795	75.6812	66.7617	54.0383	61.8688	1.22318	0.32363	1.07893	0.709216	-1.13448	0.542871		DNA topoisomerase III
ETEC_1796	91.4905	64.6965	104.131	66.3665	1.37837	0.104988	-1.02626	0.895787	1.56774	0.0242865		Selenide,water dikinase
ETEC_1797	38.9698	24.0269	39.4268	28.6868	1.35826	0.108225	-1.19641	0.350579	1.38308	0.0948234		putative nitroreductase
ETEC_1798	58.7272	52.0834	50.3827	70.8719	-1.20627	0.373976	-1.36125	0.143587	-1.39436	0.120622		protease IV
ETEC_1799	22.9987	33.3647	14.6334	23.5153	-1.02028	0.919644	1.41766	0.0742047	-1.56493	0.0338168		L-Asparaginase I
ETEC_1800	16.9628	20.4908	14.3894	20.4936	-1.20488	0.329994	-1.00161	0.993152	-1.42016	0.0822899		pyrazinamidase/nicotinamidase
ETEC_1801	4.48374	5.52884	3.42918	2.28938	1.94832	0.0795968	2.42796	0.0170448	1.45426	0.356823		major facilitator superfamily protein
ETEC_1802	26.5706	21.676	26.2178	13.4041	1.97908	6.05922e-05	1.61802	0.00452914	1.94188	0.000165142		DeoR-family transcriptional regulator
ETEC_1803	4.26323	4.46146	4.21175	4.13461	1.03187	0.90357	1.08145	0.753939	1.09884	0.726594		putative sugar reductase
ETEC_1804	3.56283	3.36699	4.57003	3.50906	1.00958	0.972459	-1.04076	0.881757	1.18241	0.562257		putative sugar kinase
ETEC_1805	3.59221	3.62878	2.92581	3.4043	1.05606	0.842277	1.06517	0.811853	-1.02086	0.943982		putative sugar-bisphosphate aldolase
ETEC_1806	2.8707	2.90184	4.04907	1.85847	1.54304	0.187656	1.57989	0.150633	2.1335	0.0229876		putative zinc-binding dehydrogenase
ETEC_1807	3.02088	2.94917	3.27312	1.38427	2.17871	0.0319853	2.15073	0.0307491	2.4516	0.0164282		major facilitator superfamily protein
ETEC_1808	3.03494	2.90184	5.04048	2.23617	1.35606	0.356127	1.31276	0.397604	2.45434	0.00513162		putative zinc-binding dehydrogenase
ETEC_1809	124.69	84.9709	162.327	93.3955	1.3347	0.170557	-1.09937	0.652861	1.73209	0.00966756		conserved hypothetical protein
ETEC_1810	150.337	103.496	181.516	103.783	1.44858	0.0446727	-1.00324	0.985999	1.74793	0.00266818		peptide methionine sulfoxide reductase
ETEC_1811	2754.09	3301.57	3870.85	6186.36	-2.24624	0.124081	-1.87376	0.230322	-1.5982	0.368754		glyceraldehyde 3-phosphate dehydrogenase A
ETEC_1812	52.5733	96.7033	70.395	132.175	-2.51506	2.54385e-05	-1.36671	0.144501	-1.87474	0.00399851		putative aldose 1-epimerase
ETEC_1813	17.8084	18.6665	16.7305	18.8813	-1.06172	0.737315	-1.01034	0.953201	-1.09688	0.618477		putative aldo/keto reductase
ETEC_1814	452.869	434.517	491.604	354.413	1.27792	0.115505	1.22582	0.19087	1.38745	0.0362099		MltA-interacting protein
ETEC_1815	104.977	124.019	120.353	105.911	-1.0093	0.97066	1.17099	0.529712	1.13156	0.624913		putative serine protein kinase
ETEC_1816	26.6418	32.5362	23.7602	18.0959	1.46954	0.172569	1.79832	0.0368446	1.29274	0.372699		conserved hypothetical protein
ETEC_1817	0.899809	3.7688	2.05092	1.80195	-1.9812	0.133812	2.10743	0.049799	1.24879	0.596895		putative signal transduction protein
ETEC_1818	11.1978	23.125	11.6943	11.5189	-1.02763	0.890331	2.01045	0.000185661	-1.0643	0.767155		putative signal transduction protein
ETEC_1819	26.6563	24.3341	25.565	26.1443	1.0188	0.91882	-1.07582	0.687542	-1.00164	0.993082		conserved hypothetical protein
ETEC_1821	2.17857	4.35276	1.79593	3.93005	-1.78307	0.0797691	1.11687	0.710504	-2.00939	0.0503103		putative membrane protein
ETEC_1822	9.40394	9.98117	10.259	12.652	-1.34842	0.120046	-1.2639	0.209213	-1.24006	0.28413		AraC-family transcriptional regulator
ETEC_1823	3.34233	8.37618	3.93917	7.97644	-2.37034	0.000327901	1.05024	0.81403	-1.99039	0.00581291		major facilitator superfamily protein
ETEC_1824	7.46945	7.94825	10.1248	9.84513	-1.31857	0.196961	-1.24033	0.300639	-1.03975	0.860363		conserved hypothetical protein
ETEC_1825	4.49077	6.47318	6.99682	5.4042	-1.20999	0.489422	1.19455	0.495601	1.18918	0.539642		conserved hypothetical protein
ETEC_1826	38.9628	40.3624	25.9738	40.4634	-1.03837	0.842682	-1.00326	0.9862	-1.58085	0.0214154		putative signal transduction protein
ETEC_1827	28.7256	52.011	20.43	78.5123	-2.73452	2.05749e-06	-1.50998	0.0448173	-3.92634	9.23986e-10		putative transglycosylase associated protein
ETEC_1830	6.32101	18.7037	4.24032	11.3308	-1.78077	0.00667183	1.64947	0.00887918	-2.6739	4.28912e-05		putative transport protein
ETEC_1832	2.33578	3.44859	3.25552	2.75696	-1.16829	0.6618	1.26458	0.481102	1.17295	0.659362		probable tartrate dehydrogenase/decarboxylase(D-malate dehydrogenase [decarboxylating])
ETEC_1833	2.71349	3.61572	4.02051	1.76197	1.53578	0.192259	2.06564	0.0185915	2.40486	0.00682518		BCCT-family transporter
ETEC_1834	2.86367	3.54423	4.403	2.4242	1.18254	0.591991	1.47584	0.187557	1.95435	0.0287151		putative oxidoreductase
ETEC_1835	3.36343	3.81613	3.98532	2.47244	1.35868	0.411683	1.56247	0.21817	1.5796	0.236239		putative oxidoreductase
ETEC_1836	34.7947	40.0563	20.9071	34.0692	1.02197	0.911833	1.17425	0.409169	-1.6046	0.0218035		ribonuclease D
ETEC_1837	191.642	68.3383	158.836	47.012	4.07468	1.24877e-07	1.45314	0.147668	3.394	3.72905e-06		long-chain-fatty-acid--CoA ligase
ETEC_1838	27.7133	26.523	31.2869	24.1177	1.14821	0.429419	1.0984	0.588439	1.29664	0.146682		putative lipoprotein
ETEC_1839	29.484	38.8028	9.79079	29.1058	1.01443	0.946391	1.33229	0.173641	-2.81844	9.81071e-06		conserved hypothetical protein
ETEC_1840	33.6578	29.9615	31.1308	31.4203	1.07169	0.694141	-1.04956	0.782717	-1.00569	0.975046		putative ATP-binding protein
ETEC_1841	44.9421	33.2903	43.5287	30.7663	1.45968	0.0550112	1.08198	0.689152	1.42569	0.0765251		putative endoribonuclease
ETEC_1841A	4.11306	3.8775	3.98532	5.54398	-1.34903	0.247595	-1.41465	0.169229	-1.4289	0.199317	insB	putative insertion element IS1
ETEC_1842	16.4005	20.495	15.2291	17.7267	-1.08335	0.695815	1.15894	0.46109	-1.17099	0.460203		conserved hypothetical protein
ETEC_1843	10.7332	11.9818	9.30274	15.6518	-1.45709	0.0321773	-1.30731	0.114436	-1.75857	0.0032222		conserved hypothetical protein
ETEC_1844	20.7109	24.5103	16.759	21.2589	-1.02491	0.886296	1.15259	0.399065	-1.24795	0.222997		para-aminobenzoate synthase component I
ETEC_1845	6.58371	7.16289	5.67135	8.72689	-1.3271	0.171168	-1.21944	0.318671	-1.49146	0.072665		NUDIX-family hydrolase
ETEC_1846	65.3249	67.2853	110.237	87.4361	-1.33801	0.148312	-1.29961	0.191636	1.26094	0.24998		L-serine deaminase 1
ETEC_1847	4.66204	5.03237	3.5457	4.36097	1.06239	0.834459	1.15544	0.607009	-1.1075	0.739752		putative signal transduction protein
ETEC_1848	27.4564	20.1526	44.0078	52.701	-1.91977	0.000581333	-2.6103	5.35361e-07	-1.19789	0.33998		putative transport protein
ETEC_1849	355.43	381.31	509.766	654.977	-1.84251	0.000115358	-1.71786	0.000619422	-1.28493	0.111967		mannose-specific PTS system EIIAB component
ETEC_1850	332.031	345.46	459.77	565.952	-1.70423	0.00079931	-1.63844	0.00186351	-1.23085	0.19001		mannose-specific PTS system EIIC component
ETEC_1851	422.589	443.017	637.386	715.71	-1.69347	0.00183468	-1.61562	0.00447954	-1.12295	0.490833		mannose-specific PTS system EIID component
ETEC_1852	13.3718	16.849	16.7524	18.9368	-1.41153	0.168409	-1.12505	0.631585	-1.13863	0.610456		putative membrane protein
ETEC_1853	6.36445	20.3903	1.81352	8.67865	-1.35448	0.241119	2.34938	0.00042459	-3.95761	1.0607e-05		putative membrane protein
ETEC_1854	19.004	33.1401	11.3251	28.1855	-1.48057	0.0229664	1.17427	0.332464	-2.4597	2.13784e-06		ribosomal RNA large subunit methyltransferase A
ETEC_1855	1235.53	1814.82	1193.19	1477.01	-1.19545	0.554357	1.2287	0.495198	-1.23756	0.480489		cold shock-like protein CspC
ETEC_1856	266.548	392.214	247.086	360.502	-1.35247	0.026197	1.08796	0.532513	-1.45323	0.00630415		conserved hypothetical protein
ETEC_1857	29.1766	33.3193	32.2452	41.693	-1.42708	0.119581	-1.25223	0.320629	-1.32278	0.230358		putative exported protein
ETEC_1858	10.1362	9.48667	11.1163	13.4656	-1.32297	0.313696	-1.42574	0.199421	-1.21613	0.493238		conserved hypothetical protein
ETEC_1859	14.8872	29.5006	6.5748	17.6881	-1.18992	0.411394	1.67033	0.0120649	-2.69437	3.59666e-05		putative exported protein
ETEC_1860	77.0858	71.9821	67.1417	75.7619	1.01765	0.934918	-1.05296	0.809407	-1.1219	0.59535		IclR-family transcriptional regulator
ETEC_1861	1.73508	4.82901	1.55853	5.40751	-3.11193	0.000214216	-1.11042	0.684798	-2.93075	0.000863129		major facilitator superfamily protein
ETEC_1862	298.248	88.9894	307.71	114.112	2.61335	6.50139e-10	-1.28258	0.107319	2.70014	2.05165e-10		probable protease (heat shock protein)
ETEC_1863	288.919	388.403	207.898	413.69	-1.43157	0.0162392	-1.06523	0.670518	-1.99391	5.39411e-06		tail-specific protease
ETEC_1864	217.636	262.122	147.347	238.258	-1.09451	0.607825	1.10004	0.587199	-1.6101	0.00754259		ProP effector
ETEC_1865	67.5147	78.6792	45.4236	61.7604	1.0929	0.666412	1.27396	0.238269	-1.3474	0.156575		putative signal transduction protein
ETEC_1866	17.738	16.8682	16.8095	22.7281	-1.28151	0.167361	-1.34322	0.0963817	-1.40544	0.0731753		putative membrane protein
ETEC_1867	40.7682	57.417	29.0162	55.9272	-1.3718	0.101055	1.02678	0.889513	-1.92645	0.00107766		conserved hypothetical protein
ETEC_1868	24.1848	36.2584	20.1003	34.7863	-1.43545	0.0985894	1.04145	0.850157	-1.75282	0.0137539		conserved hypothetical protein
ETEC_1869	18.3938	18.0975	9.84129	16.745	1.09672	0.609985	1.08005	0.666262	-1.79094	0.00428406		conserved hypothetical protein
ETEC_1870	3.77051	5.08166	5.68232	8.02965	-2.12334	0.00291091	-1.5881	0.051395	-1.49842	0.116896		conserved hypothetical protein
ETEC_1871	3.26372	5.4603	2.47957	6.15961	-1.87792	0.0143129	-1.12329	0.618691	-2.24679	0.00403596		serine/threonine protein phosphatase 1
ETEC_1872	37.3485	43.4193	36.4131	34.7311	1.0755	0.701561	1.24946	0.236832	1.04478	0.821741		putative exported protein
ETEC_1873	39.405	36.0289	30.3416	35.0722	1.12365	0.535278	1.02693	0.887164	-1.16855	0.424617		putative copper resistance protein
ETEC_1874	29.0918	22.4412	31.6804	28.6316	1.01559	0.929373	-1.27689	0.162325	1.10057	0.592621		putative copper resistance protein
ETEC_1875	14.2186	8.92195	13.6068	7.76527	1.83034	0.00147867	1.15288	0.462357	1.71019	0.00744095		DNA polymerase III, theta subunit
ETEC_1876	29.0918	10.7917	19.1287	8.81843	3.29293	7.76911e-12	1.22257	0.269233	2.22199	1.32147e-05		putative carbon-nitrogen hydrolase
ETEC_1877	20.8797	12.8256	14.9873	11.241	1.85503	0.000352388	1.14156	0.451058	1.40766	0.0612048		exodeoxyribonuclease X
ETEC_1878	21.2798	28.5318	21.6412	26.2256	-1.2329	0.213054	1.08765	0.607226	-1.23209	0.233878		protease II
ETEC_1879	55.4597	11.0042	38.5762	10.1779	5.44081	3.20763e-18	1.08326	0.689354	3.83548	8.84185e-12		putative membrane protein
ETEC_1880	57.0823	94.815	47.8284	94.3601	-1.65246	0.0212159	1.00457	0.983113	-1.95256	0.00253952		putative lipoprotein
ETEC_1881	22.053	23.5295	24.0218	49.7045	-2.25156	5.97366e-05	-2.1177	0.000174759	-2.09609	0.000358873		conserved hypothetical protein
ETEC_1882	13.251	12.5919	9.89407	15.9413	-1.19879	0.50823	-1.26915	0.382175	-1.61231	0.097091		phosphoribosylglycinamide formyltransferase 2
ETEC_1883	48.3423	41.7902	54.6868	52.2886	-1.08118	0.705904	-1.25187	0.27719	1.05406	0.800844		KHG/KDPG aldolase [includes:4-hydroxy-2-oxoglutarate aldolase; 2dehydro-3-deoxy-phosphogluconate aldolase]
ETEC_1884	18.673	19.1316	14.906	20.1678	-1.08122	0.657878	-1.05421	0.760931	-1.29617	0.16218		phosphogluconate dehydratase
ETEC_1885	209.706	190.672	206.03	171.105	1.22555	0.19313	1.1141	0.488696	1.20565	0.234328		glucose 6-phosphate 1-dehydrogenase
ETEC_1886	9.84743	20.3671	43.4517	47.0371	-4.77204	3.37961e-16	-2.30531	2.34672e-06	-1.08315	0.649352		putative hex-regulon repressor (RpiR-familytranscriptional regulator)
ETEC_1887	100.32	138.035	319.257	283.311	-2.82362	3.04173e-11	-2.0522	2.88791e-06	1.12877	0.425913		pyruvate kinase II
ETEC_1888	36.8839	52.3171	24.0351	42.6527	-1.15626	0.448192	1.22632	0.280338	-1.75437	0.00500489		lipid A biosynthesis (KDO)2-(lauroyl)-lipid IVAacyltransferase
ETEC_1889	80.6569	84.2502	65.4601	54.0235	1.49316	0.0528522	1.55931	0.0315619	1.21517	0.351868		putative peptidoglycan-binding peptidase
ETEC_1890	64.0706	45.1372	50.2705	30.4369	2.10449	0.000142281	1.48328	0.0429249	1.65507	0.0111285		high-affinity zinc uptake system protein
ETEC_1891	18.4033	19.5455	12.4945	23.9861	-1.30229	0.121191	-1.22443	0.225653	-1.97928	0.00026273		zinc import ATP-binding protein
ETEC_1892	8.96293	8.81619	6.70229	9.01803	-1.00339	0.986763	-1.02215	0.912609	-1.34025	0.189505		high-affinity zinc uptake system membraneprotein
ETEC_1893	34.8708	28.7211	29.1107	36.7961	-1.05496	0.770005	-1.28081	0.176079	-1.23646	0.259893		holliday junction ATP-dependent DNA helicase
ETEC_1894	21.6471	19.0732	23.9757	23.3722	-1.0778	0.669036	-1.22602	0.242552	1.01197	0.947633		holliday junction ATP-dependent DNA helicase
ETEC_1895	1.66351	1.64122	2.54332	3.40596	-2.0571	0.0327835	-2.0329	0.0282569	-1.22127	0.543557		conserved hypothetical protein
ETEC_1896	48.5115	54.5662	46.4897	79.5475	-1.63843	0.0421311	-1.45875	0.118088	-1.69862	0.0309839		crossover junction endodeoxyribonuclease
ETEC_1897	114.639	121.285	110.673	175.512	-1.53044	0.03931	-1.44749	0.0724952	-1.58456	0.0269298		conserved hypothetical protein
ETEC_1898	41.2659	48.2562	36.4768	62.4216	-1.5116	0.0538314	-1.29459	0.224392	-1.71551	0.0138101		dATP pyrophosphohydrolase
ETEC_1899	248.297	277.012	236.277	308.214	-1.241	0.214189	-1.11286	0.537573	-1.30428	0.128499		aspartyl-tRNA synthetase
ETEC_1900	8.4127	11.5881	8.06958	8.41066	1.00241	0.990726	1.3789	0.103171	-1.02186	0.921194		putative isochorismatase
ETEC_1901	6.06285	12.6333	6.17471	7.91828	-1.30479	0.22418	1.59925	0.0187769	-1.35835	0.19245		conserved hypothetical protein
ETEC_1902	19.6469	21.6336	14.4641	21.6419	-1.10015	0.594384	-1.00247	0.988831	-1.52898	0.0277237		putative membrane protein
ETEC_1903	24.1472	33.0406	12.9935	20.5719	1.17561	0.364886	1.6055	0.0068386	-1.5616	0.0220527		conserved hypothetical protein
ETEC_1904	28.9491	35.7841	21.0213	36.2274	-1.24948	0.321049	-1.01344	0.952079	-1.74303	0.017616		conserved hypothetical protein
ETEC_1905	4.16932	4.8894	4.90636	3.42249	1.2097	0.524254	1.43171	0.211854	1.40473	0.272366		trimethylamine-N-oxide reductase precursor(pseudogene)
ETEC_1907	39.4795	20.0358	32.8255	21.9714	1.79397	0.0203635	-1.09653	0.715442	1.47501	0.129568		copper homeostasis protein
ETEC_1908	9.02623	8.8051	6.18134	7.34097	1.22813	0.31379	1.1964	0.369449	-1.12359	0.601683		conserved hypothetical protein
ETEC_1909	186.135	262.694	123.163	278.067	-1.49341	0.0581546	-1.05867	0.786613	-2.25508	0.000159707		arginyl-tRNA synthetase
ETEC_1910	1.37847	6.32922	1.81352	10.1313	-7.21511	1.04669e-11	-1.59684	0.0396319	-4.56901	1.08784e-07		conserved hypothetical protein
ETEC_1911	2.31344	11.2327	6.74183	23.3157	-10.0675	4.43891e-21	-2.07781	0.000199059	-3.9289	2.90387e-09		flagellar protein FlhE
ETEC_1912	12.4625	66.3478	33.4653	108.024	-8.64358	9.42576e-22	-1.62839	0.0155382	-3.21945	3.70229e-08		flagellar biosynthesis protein FlhA
ETEC_1913	3.35639	21.7554	14.7543	42.6913	-12.6503	2.4835e-29	-1.96802	0.000207474	-2.88975	8.03139e-08		flagellar biosynthesis protein FlhB
ETEC_1914	3.5136	107.634	9.62811	337.658	-95.4778	2.02338e-64	-3.13712	1.85293e-08	-34.041	1.03613e-45		chemotaxis protein CheZ
ETEC_1915	2.12107	76.1397	7.53103	211.846	-98.7925	2.85198e-54	-2.78242	2.6007e-06	-27.2144	1.55842e-35		chemotaxis protein CheY
ETEC_1916	0.814173	49.649	5.67135	78.9976	-94.5359	4.51083e-51	-1.59091	0.0190457	-13.5333	2.49546e-26		Chemotaxis response regulator protein-glutamatemethylesterase
ETEC_1917	1.06405	54.7176	4.24694	55.7153	-51.4994	1.92024e-39	-1.01831	0.929642	-11.3382	1.6776e-21		chemotaxis protein methyltransferase
ETEC_1918	3.14168	219.595	19.5925	162.186	-51.5904	1.58294e-45	1.35386	0.150699	-8.09077	1.02709e-18		methyl-accepting chemotaxis protein IV (dipeptidechemoreceptor protein)
ETEC_1919	4.59875	378.565	28.1502	261.942	-56.8077	1.68842e-63	1.44508	0.0431744	-8.99934	6.57457e-27		methyl-accepting chemotaxis protein II (aspartatechemoreceptor protein)
ETEC_1920	2.87773	97.9254	12.6177	227.857	-78.8553	7.16314e-53	-2.32693	8.0556e-05	-17.4397	3.90861e-30		chemotaxis protein
ETEC_1921	6.04879	257.881	37.9606	287.023	-47.2619	7.8212e-61	-1.11305	0.555968	-7.53763	1.29952e-23		chemotaxis protein CheA
ETEC_1922	3.27076	114.261	8.95543	62.7626	-19.0687	1.52493e-31	1.82044	0.00261373	-7.11443	6.97544e-17		chemotaxis protein MotB (motility protein B)
ETEC_1923	2.62786	182.426	10.9668	91.545	-34.6542	5.25067e-36	1.99263	0.00153384	-7.96669	6.02096e-17		chemotaxis protein MotA (motility protein A)
ETEC_1924	21.063	92.3162	18.7682	115.4	-5.46661	2.50628e-12	-1.25006	0.323118	-6.19894	3.1415e-13		flagellar transcriptional activator
ETEC_1925	18.6263	74.1743	15.0488	74.4629	-3.98963	3.33463e-10	-1.00402	0.98448	-5.07594	2.60993e-12		Transcriptional activator FlhD
ETEC_1926	6.34086	8.32885	12.7671	17.1643	-2.70906	1.51606e-07	-2.06098	4.85712e-05	-1.361	0.0939366		universal stress protein C
ETEC_1927	45.0144	88.0895	38.1452	85.3479	-1.89741	0.00893607	1.03215	0.895514	-2.24019	0.0012439		alpha,alpha-trehalose-phosphate synthase[UDP-forming]
ETEC_1928	22.2813	28.8983	18.2934	28.0573	-1.26174	0.328373	1.03036	0.898542	-1.5414	0.0790681		trehalose phosphatase
ETEC_1929	7.46821	6.25577	8.32892	6.30766	1.17982	0.559014	-1.00143	0.995968	1.22857	0.488521		L-arabinose ABC transporter, permease protein
ETEC_1930	5.95487	6.33933	9.14668	6.26437	-1.05527	0.829622	1.0201	0.934503	1.44502	0.143328		L-arabinose ABC transporter, ATP-binding protein
ETEC_1931	3.66253	5.82686	10.6766	5.03807	-1.38128	0.309436	1.16659	0.606794	2.15478	0.0112857		L-arabinose ABC transporter, substrate-bindingprotein
ETEC_1932	156.822	31.6843	177.421	40.9095	3.83129	4.67216e-10	-1.29115	0.229798	4.3336	1.54693e-11		ferritin-like protein 2
ETEC_1933	16.3128	22.1533	6.81882	15.3891	1.06228	0.762877	1.43918	0.0624899	-2.09598	0.000986404		conserved hypothetical protein
ETEC_1934	2.43549	24.336	6.0824	53.363	-21.6168	2.95341e-40	-2.19671	8.66625e-06	-8.79966	9.54021e-24		conserved hypothetical protein
ETEC_1935	65.9699	177.156	94.1004	249.93	-3.78783	3.36893e-13	-1.41089	0.0498379	-2.64822	7.66527e-08		ferritin-1
ETEC_1936	7.7698	5.58108	6.29558	17.6137	-2.26276	0.000432519	-3.1634	9.88493e-07	-3.26347	5.40018e-06		conserved hypothetical protein
ETEC_1937	14.7362	18.9563	8.6785	8.29929	1.77939	0.0265257	2.27893	0.00135302	1.0979	0.732343		tyrosine-specific transport protein
ETEC_1938	65.6422	38.5854	63.2485	57.5544	1.14008	0.522929	-1.49151	0.0531577	1.09139	0.674271		conserved hypothetical protein
ETEC_1939	39.4447	18.4912	53.0775	35.3857	1.11396	0.586306	-1.91526	0.00136597	1.48975	0.0469804		putative transposase
ETEC_1940	5.40589	7.16388	8.57729	9.73871	-1.79919	0.0436723	-1.36284	0.27044	-1.27177	0.42421		putative transposase
ETEC_1941	80.7909	100.996	55.3901	146.298	-1.81138	0.00659374	-1.44871	0.0875445	-2.64545	1.46469e-05		conserved hypothetical protein
ETEC_1942	24.1985	25.628	13.9849	30.3192	-1.25475	0.225342	-1.18316	0.362855	-2.07694	0.000263513		hypothetical protein
ETEC_1943	130.241	120.413	93.4476	89.9796	1.44697	0.08682	1.33826	0.176015	1.04233	0.848582		putative endonuclease
ETEC_1944	40.8956	24.8537	39.051	21.5418	1.89571	0.004111	1.15403	0.520294	1.82755	0.00758132		conserved hypothetical protein
ETEC_1945	174.318	89.4911	177.772	108.43	1.60724	0.0114029	-1.21143	0.306457	1.64112	0.00859208		putative RNA polymerase sigma factor
ETEC_1946	22.1465	41.1641	15.2291	34.7162	-1.5705	0.0454131	1.18599	0.438641	-2.28966	0.000496732		putative restriction endonuclease
ETEC_1947	24.4976	35.74	18.8737	27.0907	-1.10749	0.600009	1.31947	0.146446	-1.4101	0.0908196		conserved hypothetical protein
ETEC_1948	76.1611	97.4152	60.89	76.672	-1.00727	0.97751	1.27057	0.350359	-1.2554	0.380841		conserved hypothetical protein
ETEC_1949	20.5148	23.441	13.7167	21.4803	-1.04832	0.785197	1.08996	0.61162	-1.61399	0.0112454		putative hydrolase
ETEC_1950	122.911	128.279	106.261	154.549	-1.25773	0.24737	-1.2049	0.345914	-1.45754	0.0601615		putative type I restriction enzyme HsdR protein
ETEC_1951	41.953	45.0011	28.4315	63.1132	-1.5044	0.0338177	-1.40287	0.0763346	-2.20965	7.7838e-05		conserved hypothetical protein
ETEC_1952	74.7731	87.6854	62.9782	114.244	-1.52788	0.0353235	-1.30321	0.185776	-1.81848	0.00354235		putative restriction-modification DNA specificitydomain protein
ETEC_1953	114.597	134.281	87.3935	142.029	-1.23926	0.264254	-1.0579	0.768699	-1.63044	0.0123684		putative type I methylase
ETEC_1954	7.1691	10.2883	6.3198	4.97494	1.43644	0.135226	2.07522	0.00161297	1.24799	0.392878		hypothetical protein
ETEC_1955	28.6975	33.1604	21.6544	22.6984	1.26275	0.198538	1.46013	0.0346096	-1.02859	0.881617		hypothetical protein
ETEC_1956	1.57787	2.99748	3.25552	2.09639	-1.33323	0.42185	1.44022	0.247677	1.54034	0.204301		phage integrase
ETEC_1957	2.79913	4.88841	2.68179	4.21623	-1.50729	0.151325	1.16825	0.547401	-1.74692	0.0769947		hypothetical protein
ETEC_1958	11.2259	17.0556	16.3062	16.0378	-1.42761	0.0755144	1.0686	0.728791	-1.00057	0.997704		putative DNA-directed DNA polymerase
ETEC_1966	2.47768	3.21096	3.09946	3.90992	-1.57736	0.188344	-1.20225	0.574268	-1.17322	0.64817		putative phage integrase
ETEC_1967	3.89131	3.1163	6.63855	4.42244	-1.14003	0.644558	-1.40263	0.230797	1.50004	0.149442		conserved hypothetical protein
ETEC_1969	53.337	43.64	36.0086	43.2918	1.23119	0.31564	1.00821	0.968504	-1.19772	0.396225		phage integrase
ETEC_1970	39.448	25.9622	33.0257	27.3273	1.44157	0.0722877	-1.05297	0.800318	1.21718	0.344757		conserved hypothetical protein
ETEC_1971	78.4774	54.5172	71.2984	64.9023	1.20861	0.381288	-1.19054	0.420936	1.09965	0.663801		putative transmembrane protein
ETEC_1972	55.4055	43.5724	50.066	60.4175	-1.09061	0.662109	-1.38677	0.100125	-1.21177	0.342202		putative phage protein
ETEC_1980	17.9118	25.5695	15.3611	16.9716	1.05588	0.854587	1.50559	0.164279	-1.03248	0.915073		conserved hypothetical protein
ETEC_1982	1.34206	3.40126	1.96958	1.95661	-1.46722	0.3674	1.75006	0.136575	1.02109	0.960769		putative bacteriophage replication gene A
ETEC_1983	3.63565	3.43946	4.403	6.16457	-1.68115	0.0703853	-1.80241	0.0369435	-1.29942	0.369117	parM	putative plasmid segregation protein ParM
ETEC_1985	12.9527	15.3589	9.65004	11.5837	1.11608	0.56892	1.32764	0.130121	-1.27283	0.254383		conserved hypothetical protein
ETEC_1986	17.7943	15.8603	14.3432	15.1545	1.17206	0.363934	1.04582	0.796026	-1.04526	0.811688		hypothetical protein
ETEC_2005	2.72756	3.6872	3.14562	2.50911	1.08061	0.797712	1.47896	0.162843	1.2972	0.402349		probable tail fiber protein (gph)
ETEC_2010	3.15699	2.11746	3.42918	2.80521	1.13335	0.675397	-1.31235	0.373175	1.17297	0.614833		putative phage P2 gpu family protein
ETEC_2011	7.31928	6.72092	4.86683	7.17279	1.01971	0.936175	-1.06193	0.802481	-1.29678	0.318728		putative tail protein
ETEC_2012	5.04928	3.1052	2.30592	2.99158	1.69019	0.0475426	1.04019	0.885211	-1.11317	0.725729		phage tail E family protein
ETEC_2013	4.79112	1.90301	1.77834	1.99494	2.38421	0.00284612	-1.03275	0.919106	-1.15513	0.689243		phage major tail tube protein
ETEC_2014	2.72053	3.40224	2.65322	3.51237	-1.29324	0.35042	-1.02576	0.920817	-1.26296	0.423884		phage tail sheath protein
ETEC_2015	1.39957	1.60597	1.17604	1.98502	-1.41989	0.314986	-1.22752	0.527721	-1.53918	0.254438		putative phage late control D family protein
ETEC_2016	69.2129	49.933	68.8803	73.6371	-1.06448	0.785982	-1.47432	0.092813	-1.07204	0.764597		transposase
ETEC_2018	3.96992	4.78364	5.85597	5.45741	-1.37886	0.220392	-1.1445	0.588161	-1.00413	0.98744		DNA-binding transcriptional regulator prophageremnant
ETEC_2019	16.7865	17.2257	25.3935	36.0294	-2.14974	0.000104878	-2.08695	0.000154534	-1.46426	0.0557521		conserved hypothetical protein
ETEC_2020	35.2849	29.593	32.1156	48.613	-1.37736	0.0859077	-1.64376	0.00772254	-1.50863	0.0319302		CDP-diacylglycerol--glycerol-3-phosphate3-phosphatidyltransferase
ETEC_2021	96.2734	79.7293	80.5836	120.667	-1.25346	0.24753	-1.51345	0.0342318	-1.49745	0.0415986		UvrABC system protein C
ETEC_2022	71.864	83.4266	60.6766	76.4707	-1.06394	0.765236	1.09098	0.673576	-1.26899	0.259131		response regulator
ETEC_2023	22.1622	45.8851	11.4812	42.0139	-1.89186	0.00158415	1.09131	0.654539	-3.686	3.79699e-09		conserved hypothetical protein
ETEC_2024	29.263	33.8249	26.8268	31.8165	-1.08786	0.634114	1.06315	0.725591	-1.18074	0.363908		regulatory protein
ETEC_2025	13.2191	17.5126	12.0087	15.211	-1.14855	0.409575	1.15237	0.377352	-1.24573	0.21819		putative cystine ABC-transporter, ATP-bindingprotein
ETEC_2026	7.43429	9.87345	6.92873	7.78346	-1.04507	0.840425	1.27291	0.247697	-1.06102	0.796755		putative cystine ABC transporter, permeaseprotein
ETEC_2027	21.4945	21.4423	19.3814	18.6553	1.15158	0.420829	1.14732	0.427361	1.00269	0.988518		D-cysteine desulfhydrase
ETEC_2028	78.5188	53.2787	73.112	45.1486	1.73851	0.00594331	1.18003	0.408993	1.62212	0.0171689		cystine ABC transporter, substrate-bindingprotein (sulfate starvation-induced protein 7)
ETEC_2029	15.0609	70.6503	47.4503	114.551	-7.5961	3.60227e-20	-1.62131	0.0155894	-2.40007	2.19808e-05		putative protein fliz, pseudogene
ETEC_2030	1.54974	5.73416	3.60945	10.7568	-6.85182	6.82901e-12	-1.86826	0.00549569	-2.62331	0.00014879		putative InsB transposase
ETEC_2031	27.2665	204.614	102.728	373.973	-13.6968	2.42707e-46	-1.82773	0.000185245	-3.64672	1.44003e-14		RNA polymerase sigma factor for flagellar operon
ETEC_2032	122.13	15369.4	662.674	30783.9	-252.019	7.17564e-08	-2.00294	0.363162	-46.4528	2.96476e-05		putative flagellin
ETEC_2033	22.7521	500.411	88.761	680.434	-29.8722	8.90297e-91	-1.35978	0.0263889	-7.60111	1.11097e-40		putative flagellar hook-associated protein 2
ETEC_2034	6.75623	115.021	24.2725	182.18	-26.8297	1.22501e-39	-1.58362	0.0244825	-7.44027	7.97712e-19		flagellar protein FliT
ETEC_2035	53.1765	104.743	45.1443	99.6902	-1.87499	0.00285842	1.05078	0.810982	-2.19854	0.0002484		cytoplasmic alpha-amylase
ETEC_2036	18.8819	16.6828	15.5611	16.5222	1.14317	0.475847	1.00768	0.967281	-1.00753	0.969493		putative lipoprotein
ETEC_2037	60.7696	74.6676	60.8308	38.6909	1.57101	0.0485473	1.92907	0.00410654	1.59185	0.043794		putative membrane protein
ETEC_2038	23.9664	22.7764	37.1847	17.013	1.40885	0.0552592	1.33556	0.102636	2.19706	1.27073e-05		conserved hypothetical protein
ETEC_2039	6.06864	9.20887	7.4145	11.311	-1.87273	0.00808107	-1.22802	0.357474	-1.56614	0.0674167		conserved hypothetical protein
ETEC_2040	9.37829	55.4152	27.2577	113.823	-12.0755	1.40229e-20	-2.05438	0.0023923	-4.08826	1.59404e-08		flagellar hook-basal body complex protein FliE
ETEC_2041	28.0947	134.089	76.3037	227.192	-8.0783	2.71574e-23	-1.69427	0.0061201	-2.9721	4.28325e-08		flagellar M-ring protein
ETEC_2042	20.3626	85.0747	60.6328	186.644	-9.14479	1.25049e-20	-2.19392	0.000300939	-3.08085	4.69514e-07		flagellar motor switch protein FliG
ETEC_2043	13.6333	61.7806	41.4954	111.518	-8.16315	9.50488e-21	-1.80555	0.00363981	-2.66667	3.11595e-06		flagellar assembly protein FliH
ETEC_2044	17.9399	73.9729	41.4558	124.284	-6.91584	2.92377e-17	-1.68022	0.0136133	-2.96242	6.79496e-07		flagellum-specific ATP synthase
ETEC_2045	8.313	25.042	17.4866	50.4169	-6.04238	1.63578e-16	-2.01066	0.00040778	-3.02964	2.09284e-07		flagellar protein FliJ
ETEC_2046	16.6248	72.065	46.7975	130.498	-7.84124	2.64651e-19	-1.81062	0.00452895	-2.7549	2.6481e-06		flagellar hook-length control protein
ETEC_2047	21.3609	90.4181	59.3379	135.139	-6.31725	1.15553e-15	-1.49475	0.0589723	-2.2959	0.000149199		flagellar protein FliL
ETEC_2048	37.7204	141.513	74.9981	231.344	-6.12974	5.97355e-18	-1.63495	0.0122267	-3.06066	3.53144e-08		flagellar motor switch protein FliM
ETEC_2049	13.977	59.4568	34.1599	98.865	-7.05244	8.18658e-18	-1.66294	0.0140494	-2.89763	9.33717e-07		flagellar motor switch protein FliN
ETEC_2050	7.38506	32.0306	12.4726	55.0522	-7.40877	1.14843e-21	-1.71907	0.00320165	-4.2766	1.4174e-12		flagellar protein FliO
ETEC_2051	7.1269	36.8345	14.3147	46.2335	-6.47202	1.23303e-21	-1.25466	0.177683	-3.14293	1.11721e-09		flagellar biosynthetic protein FliP
ETEC_2052	1.05702	7.37637	3.14562	11.5873	-10.7389	1.32703e-15	-1.56874	0.0386059	-3.53213	1.63594e-06		flagellar biosynthesis protein FliQ
ETEC_2053	4.73486	23.9254	5.53288	35.6914	-7.49687	5.8788e-23	-1.49051	0.019118	-5.74953	3.21441e-17		flagellar biosynthesis protein FliR
ETEC_2054	3.87021	17.2861	7.287	15.6168	-4.03243	5.56286e-11	1.10866	0.556374	-2.22841	0.000120502		colanic acid capsullar biosynthesis activationprotein A
ETEC_2055	12.9527	16.2791	6.29786	11.3824	1.13588	0.547012	1.42657	0.0849527	-1.60288	0.0418341		DsrB protein
ETEC_2056	5.06913	6.28287	5.25367	9.26918	-1.83516	0.0189807	-1.4772	0.115501	-1.86758	0.0235293		conserved hypothetical protein
ETEC_2057	9.04608	9.04076	9.91166	7.05149	1.27679	0.304322	1.2849	0.282911	1.41841	0.154182		putative mannosyl-3-phosphoglycerate phosphatase
ETEC_2058	32.3038	20.4164	20.7729	21.5619	1.49619	0.0133948	-1.05584	0.741165	-1.03938	0.824016		cellulose synthesis regulatory protein (signaltransduction protein)
ETEC_2059	11.7468	14.5644	11.4174	11.5572	1.01526	0.9321	1.25705	0.180216	-1.02569	0.892925		conserved hypothetical protein
ETEC_2060	10.2673	10.5289	6.22749	10.3775	-1.01419	0.946757	1.01576	0.939633	-1.61773	0.0392387		putative membrane protein
ETEC_2061	2.52815	3.55631	1.55853	3.3759	-1.32792	0.359569	1.06376	0.829605	-1.83924	0.0772799		putative membrane protein
ETEC_2062	4.88504	4.91454	3.84023	5.11307	-1.04369	0.865953	-1.04483	0.858946	-1.46802	0.177945		patch repair protein
ETEC_2063	25.3883	25.9622	16.2557	18.5886	1.36674	0.0688804	1.39572	0.0494491	-1.10162	0.596593		DNA-cytosine methyltransferase
ETEC_2064	8.6332	10.1372	6.37258	7.43912	1.15848	0.472617	1.36101	0.117984	-1.09565	0.680225		putative phosphohydrolase
ETEC_2066	7.74043	7.614	8.47401	9.56226	-1.23751	0.327088	-1.25327	0.288425	-1.21733	0.394674		outer membrane protein
ETEC_2067	21.0262	25.9795	24.389	19.6334	1.06859	0.76113	1.32502	0.190658	1.26221	0.292896		chaperone protein
ETEC_2068	21.8569	18.7118	13.8794	20.7018	1.05421	0.769904	-1.10347	0.583384	-1.50135	0.0372964		two-component sensor kinase
ETEC_2069	13.8595	14.9541	10.8151	13.1943	1.04842	0.795943	1.13554	0.476106	-1.223	0.307024		two-component response regulator
ETEC_2070	2.8132	2.90282	2.47957	2.57224	1.08985	0.784223	1.13299	0.679991	1.05426	0.873182		transthyretin-like protein
ETEC_2071	2.25593	2.97431	2.89063	2.23782	-1.00053	0.998692	1.33094	0.372456	1.29853	0.454272		putative oxidoreductase
ETEC_2072	3.87021	4.73435	6.00106	3.74038	1.03155	0.907022	1.2715	0.339048	1.5432	0.104667		putative membrane protein
ETEC_2073	10.2181	6.29299	14.3256	6.54558	1.55685	0.031261	-1.03512	0.869619	2.18907	0.000164565		putative exported protein
ETEC_2074	77.9859	35.7188	114.627	42.9907	1.81303	0.00563953	-1.20375	0.389513	2.66398	6.79113e-06		conserved hypothetical protein
ETEC_2075	19.6866	18.3815	18.379	28.6201	-1.45519	0.0350142	-1.55571	0.0121781	-1.62715	0.00968109		integrase
ETEC_2076	1.89229	2.71154	2.00477	2.0997	-1.10818	0.791981	1.30493	0.464911	1.12691	0.760329		putative chorismate binding protein
ETEC_2080	7.56791	2.0339	17.5174	1.23787	6.03418	9.58032e-09	1.65681	0.145563	14.0018	1.71633e-17		AraC-family transcriptional regulator
ETEC_2081	3.47016	7.25362	5.79884	5.71517	-1.64739	0.127195	1.27852	0.419767	1.0386	0.906869		non-ribosomal peptide synthase (yersiniabactinsiderophore biosynthetic protein)
ETEC_2082	11.8183	16.4494	18.9836	15.3588	-1.29901	0.219428	1.07566	0.723037	1.25257	0.29017		non-ribosomal peptide synthase (yersiniabactinsiderophore biosynthetic protein)
ETEC_2085	1.39253	2.55747	2.60707	1.94173	-1.38965	0.340813	1.3244	0.346689	1.48813	0.214104		yersiniabactin siderophore biosynthetic protein
ETEC_2086	3.72004	4.17356	4.18319	2.57555	1.44013	0.34069	1.63396	0.188639	1.77569	0.136961		pesticin/yersiniabactin TonB-dependent receptor
ETEC_2088	4.2562	5.30623	7.87833	7.25936	-1.70083	0.0189236	-1.36471	0.142792	1.09844	0.668605		putative invasin/adhesin protein
ETEC_2090	9.91776	7.63717	12.5583	9.8068	1.00821	0.968652	-1.27855	0.237379	1.248	0.300594		putative transposase for insertion element
ETEC_2091	5.04803	3.59352	5.88019	6.17284	-1.22673	0.416901	-1.71919	0.0333176	1.01089	0.966124		putative transposase for insertion sequence
ETEC_2093	3.47719	2.96125	3.33687	3.65215	-1.05487	0.856401	-1.21521	0.50283	-1.03934	0.901188		putative transposition protein
ETEC_2094	25.9406	20.4918	21.4456	15.6069	1.6593	0.00740184	1.30999	0.152557	1.39165	0.0918614		shikimate transporter
ETEC_2095	100.91	74.2863	114.102	71.8305	1.40425	0.11914	1.03431	0.876761	1.58922	0.0346521		AMP nucleosidase
ETEC_2096	106.849	136.78	102.974	137.027	-1.28207	0.204272	-1.00184	0.992467	-1.32862	0.150038		conserved hypothetical protein
ETEC_2097	4.75596	6.57795	5.08002	6.87835	-1.44465	0.121537	-1.03913	0.863032	-1.41709	0.168164		putative membrane protein
ETEC_2098	5.44809	4.1876	4.24032	3.6006	1.50541	0.102937	1.16589	0.540773	1.17301	0.560977		LysR-family transcriptional regulator
ETEC_2099	3.14871	4.42425	3.86445	3.56062	-1.13517	0.688873	1.25253	0.450003	1.21253	0.542601		nitrogen assimilation regulatory protein
ETEC_2100	23.6399	23.439	26.5146	36.0641	-1.52804	0.0392411	-1.5384	0.0346969	-1.34443	0.156621		putative exported protein
ETEC_2101	8.59101	7.93912	8.10911	5.37084	1.59962	0.0684379	1.46738	0.133328	1.41954	0.20133		Nicotinate-nucleotide--dimethylbenzimidazolephosphoribosyltransferase
ETEC_2102	6.23413	4.26105	4.43156	4.9799	1.25084	0.369887	-1.1809	0.512521	-1.10883	0.706047		cobalamin synthase
ETEC_2103	5.6628	6.74507	7.58815	6.97153	-1.23101	0.344246	-1.02906	0.890916	1.04083	0.859788		bifunctional adenosylcobalamin biosynthesisprotein [includes adenosylcobinamide kinase;adenosylcobinamide-phosphate guanylyltransferase]
ETEC_2105	7.25598	6.5316	7.76843	8.91327	-1.22481	0.329492	-1.36168	0.131766	-1.1159	0.612761		phage integrase
ETEC_2106	1.74211	1.87983	3.58524	2.03988	-1.1781	0.629483	-1.08333	0.803346	1.53402	0.198261		transposase
ETEC_2107	2.22077	1.85568	2.65322	2.14298	1.03613	0.912929	-1.14148	0.679341	1.29078	0.441328		transposase (pseudogene)
ETEC_2110	6.91922	5.91435	7.22325	6.28616	1.09738	0.693966	-1.06866	0.776865	1.10569	0.687265		transposase (pseudogene)
ETEC_2113	3.10651	4.91355	3.03572	3.99318	-1.2804	0.35901	1.23279	0.394339	-1.20419	0.510799		hypothetical protein
ETEC_2117	25.3635	8.92096	37.5429	6.05981	4.17092	5.43089e-13	1.47943	0.0570515	6.1684	1.22647e-19		conserved hypothetical protein
ETEC_2119	485.716	412.26	15.4731	16.4988	29.4118	2.82233e-74	24.9586	9.51923e-69	-1.04483	0.00812787	agn43	Antigen 43, putative adhesin autotransporter
ETEC_2125	1.89229	1.28478	2.79169	1.66383	1.13495	0.713758	-1.28067	0.481941	1.42434	0.324284		conserved hypothetical protein
ETEC_2128	1.74211	2.14162	2.20698	1.51909	1.13668	0.708306	1.40633	0.28121	1.40028	0.337963		putative transposase, pseudogene
ETEC_2130	2.16326	1.67746	2.44439	1.79699	1.18992	0.607758	-1.0682	0.845098	1.26299	0.514954		putative transposase
ETEC_2131	4.85566	3.77273	5.57241	5.6788	-1.1717	0.530049	-1.51773	0.0992617	-1.05817	0.830637		transposase
ETEC_2133	3.47719	2.56955	3.49293	4.69704	-1.35626	0.246477	-1.81139	0.0244741	-1.39225	0.240661		transposase
ETEC_2134	1.68461	2.08221	1.54094	2.2745	-1.36798	0.398467	-1.09317	0.797795	-1.4264	0.370797		hypothetical protein
ETEC_2135	72.3091	53.612	75.0747	73.2076	-1.01276	0.955068	-1.36538	0.167595	1.01756	0.938968		transposase
ETEC_2136	10.3037	7.34308	17.4228	10.7552	-1.04557	0.842211	-1.47275	0.0868792	1.54227	0.0560771		transposase
ETEC_2138	42.1491	32.1743	147.038	224.483	-5.32342	7.71133e-08	-6.98346	7.76392e-10	-1.53614	0.147502		hypothetical protein
ETEC_2139	8.64024	5.90129	32.1177	46.4055	-5.37059	1.35977e-15	-7.84289	1.06454e-21	-1.49261	0.0413618		hypothetical protein
ETEC_2140	1.65648	1.77211	2.90822	10.4575	-6.30474	8.51746e-10	-5.768	7.59331e-10	-3.34356	2.96017e-05	tibC	glycosyltransferase
ETEC_2141	57.6333	42.51	29.5833	268.09	-4.65147	1.48436e-11	-6.3112	1.80236e-15	-9.09879	6.58835e-20	tibA	Adhesin/invasin tibA precursor (GlycoproteintibA)
ETEC_2142	42.0763	27.9024	76.9346	63.3247	-1.5046	0.037988	-2.26996	3.94575e-05	1.21572	0.319767		transposase
ETEC_2142A	2.44955	1.98755	4.148	1.99824	1.22896	0.519101	-1.0157	0.960966	2.21085	0.0100821		putative IS66 family element
ETEC_2143	3.98523	2.31984	4.14138	2.61553	1.52801	0.142953	-1.12071	0.704676	1.43083	0.251213		transposase
ETEC_2144	37.0432	17.2648	44.1771	31.4639	1.17592	0.412832	-1.82317	0.00302039	1.41206	0.0849877		transposase
ETEC_2145	4.01336	2.9965	4.03148	5.36092	-1.33365	0.319064	-1.75423	0.0521883	-1.41314	0.264641		transposase
ETEC_2147	2.25015	2.05806	2.07949	2.88517	-1.2674	0.474671	-1.39337	0.307149	-1.47099	0.288544		transposase
ETEC_2148	124.251	114.781	131.498	217.713	-1.75228	0.00313287	-1.89715	0.000749751	-1.66636	0.00755474		conserved hypothetical protein
ETEC_2149	9.38284	8.17479	8.48063	7.73686	1.2108	0.34734	1.05381	0.794814	1.09356	0.680077		putative transmembrane protein, pseudogene
ETEC_2152	20.8081	13.0753	33.0915	15.6918	1.32469	0.124135	-1.19903	0.327499	2.04701	0.000113327		DNA gyrase inhibitory protein
ETEC_2153	3.24138	6.19833	3.27312	5.40916	-1.67744	0.0577949	1.14767	0.575571	-1.56976	0.114792		penicillin-binding protein 6B
ETEC_2154	43.7973	29.9696	42.3284	52.5814	-1.20038	0.345788	-1.75364	0.00403202	-1.23925	0.277213		exodeoxyribonuclease I
ETEC_2155	3.34936	3.22402	3.04668	5.74523	-1.70736	0.0347386	-1.77084	0.019948	-2.10914	0.00844305		conserved hypothetical protein
ETEC_2156	2.72177	5.67672	3.19178	5.02319	-1.82013	0.0635719	1.1247	0.691785	-1.59298	0.167372		predicted inner membrane protein
ETEC_2157	274.793	531.163	150.587	481.574	-1.75219	0.124357	1.10294	0.786941	-3.19876	0.00183516		putative amino acid permease
ETEC_2158	7.7334	7.15994	10.4502	10.8768	-1.40804	0.137004	-1.50693	0.0702213	-1.04111	0.863308		LysR-family transcriptional regulator
ETEC_2159	39.6901	28.1743	45.8257	48.9623	-1.23358	0.274683	-1.73749	0.00431693	-1.07417	0.713714		putative exported protein
ETEC_2160	10.19	8.96211	11.9208	14.9913	-1.47144	0.0636236	-1.68309	0.0118631	-1.30952	0.213949		toxin
ETEC_2161	12.0835	9.73343	11.424	14.4672	-1.19506	0.324136	-1.48898	0.0275221	-1.21878	0.296804		antitoxin
ETEC_2163	8.47724	5.8298	12.5649	6.59052	1.28866	0.222154	-1.12913	0.564694	1.93289	0.00156477		ATP phosphoribosyltransferase
ETEC_2164	11.4183	6.32922	16.3128	8.91988	1.27883	0.183281	-1.40459	0.0769145	1.84676	0.000990764		histidinol dehydrogenase
ETEC_2165	10.204	7.13677	13.8794	6.11302	1.6649	0.0173355	1.17489	0.455327	2.25223	0.000193297		histidinol-phosphate aminotransferase
ETEC_2166	23.6718	13.6592	25.242	10.8517	2.17817	4.44272e-05	1.25744	0.235485	2.41957	5.16766e-06		histidine biosynthesis bifunctional proteinincludes histidinol-phosphatase; imidazoleglycerol-phosphatdehydratase]
ETEC_2167	12.5047	7.19716	15.583	5.53406	2.25593	6.52885e-05	1.30361	0.205064	2.84536	4.70891e-07		imidazole glycerol phosphate synthase subunit
ETEC_2168	16.4382	10.9709	20.8257	8.4556	1.94188	0.00024105	1.29488	0.158027	2.49809	6.3473e-07		1-(5-phosphoribosyl)-5-[(5-phosphoribosylamino)methylideneamino imidazole-4-carboxamide isomerase
ETEC_2169	16.5519	10.6386	24.0285	10.2077	1.61891	0.00697698	1.03819	0.836471	2.34896	2.25138e-06		imidazole glycerol phosphate synthase subunit
ETEC_2170	24.9729	20.7849	35.5624	20.2491	1.23346	0.222629	1.02696	0.87674	1.76239	0.00113164		histidine biosynthesis bifunctional protein[includes phosphoribosyl-AMP cyclohydrolase;phosphoribosyl-ATP pyrophosphatase]
ETEC_2171	106.183	281.871	55.4385	150.783	-1.41939	0.0705892	1.86924	0.00121554	-2.70755	7.08506e-07		chain length determinant protein
ETEC_2172	13.1463	32.0408	8.66091	26.4037	-2.00885	6.42111e-05	1.21343	0.232882	-2.87057	3.25778e-08		UDP-glucose 6-dehydrogenase
ETEC_2173	554.125	667.443	594.504	860.204	-1.55232	0.0152092	-1.28889	0.159862	-1.44691	0.0415171		6-phosphogluconate dehydrogenase,decarboxylating
ETEC_2174	79.4902	151.93	61.0658	133.024	-1.67371	0.0137081	1.14211	0.520016	-2.18789	0.000245752		putative polysaccharide biosynthesis protein
ETEC_2175	210.725	364.056	174.888	313.378	-1.4874	0.00615836	1.16167	0.297482	-1.79417	6.97757e-05		putative capsular polysaccharide
ETEC_2176	395.623	665.815	402.674	712.364	-1.80063	0.000128329	-1.06995	0.656862	-1.77035	0.000209281		capsular polysaccharide
ETEC_2177	107.409	177.758	88.1541	224.815	-2.09293	2.22163e-05	-1.26489	0.170485	-2.55277	1.30533e-07		putative capsule biosynthesis phosphatase
ETEC_2178	38.2835	89.2042	36.0525	83.9223	-2.19171	0.000160938	1.06305	0.762618	-2.35571	5.7552e-05		polymerase
ETEC_2179	183.057	345.651	195.712	392.847	-2.14615	2.06902e-08	-1.13657	0.338833	-2.01147	3.45291e-07		putativeUDP-D-galactose:(glucosyl)lipopolysaccharide-1,6-D-galactosyltransferase
ETEC_2180	117.477	269.918	94.665	284.808	-2.42429	1.23802e-07	-1.05524	0.742583	-3.03938	8.91382e-11		conserved hypothetical protein
ETEC_2181	182.486	317.448	158.901	445.205	-2.43899	4.69832e-09	-1.40276	0.0235957	-2.80441	2.41886e-11		phosphomannomutase
ETEC_2182	273.205	458.53	234.512	646.361	-2.36535	5.3232e-08	-1.40985	0.0275679	-2.75428	2.43703e-10		mannose-1-phosphate guanyltransferase
ETEC_2183	213.182	414.955	195.83	455.087	-2.13434	9.11831e-08	-1.09687	0.5077	-2.32489	4.09343e-09		putative glycosyl transferase
ETEC_2184	176.481	330.088	146.567	354.227	-2.00726	6.67674e-07	-1.07315	0.608869	-2.42265	5.7237e-10		conserved hypothetical protein
ETEC_2185	173.775	215.121	103.045	120.414	1.44328	0.0362441	1.78635	0.000941468	-1.16518	0.388773		UTP-glucose-1-phosphate uridylyltransferase
ETEC_2186	3.32702	2.62798	3.64898	3.07981	1.07351	0.834128	-1.1543	0.669951	1.07189	0.848207		colanic acid biosynthesis protein
ETEC_2187	1.24939	2.12856	2.11467	2.3277	-1.86892	0.108902	-1.07441	0.836495	1.01765	0.961861		putative colanic acid biosynthesisglycosyltransferase
ETEC_2188	3.94179	4.05671	4.52387	3.33261	1.18283	0.54243	1.22236	0.451166	1.28213	0.392047		putative colanic acid biosynthesis pyruvyltransferase
ETEC_2191	49.1706	88.3556	38.9102	118.844	-2.41567	0.000124281	-1.34576	0.187027	-3.05354	2.16842e-06		phosphomannomutase
ETEC_2203	1.06405	2.30678	1.30353	2.18958	-2.03629	0.0837195	1.07205	0.845248	-1.50176	0.326938		tyrosine-protein kinase
ETEC_2206	21.8172	27.5914	16.8975	40.1323	-1.83756	0.000441759	-1.45442	0.0265273	-2.38038	2.529e-06		putative transport protein
ETEC_2207	76.0366	66.1082	67.1504	80.5293	-1.05919	0.777671	-1.21833	0.332018	-1.19851	0.380257		putative outer membrane assembly protein
ETEC_2208	55.0514	51.5961	53.1458	52.9605	1.03952	0.84765	-1.027	0.894666	1.01205	0.953249		deoxycytidine triphosphate deaminase
ETEC_2209	35.2266	56.8289	12.2418	39.8293	-1.12944	0.603215	1.42631	0.126237	-3.08315	7.75545e-06		uridine kinase
ETEC_2210	29.6503	28.1884	24.4285	36.8526	-1.24255	0.212443	-1.30821	0.120403	-1.50042	0.0255676		putative signal transduction protein
ETEC_2211	2.96337	2.93808	1.94102	3.84514	-1.29826	0.360899	-1.2959	0.347129	-1.61869	0.122139		DNA-3-methyladenine glycosidase II
ETEC_2212	12.2937	24.5746	8.96206	17.8963	-1.44968	0.15946	1.37129	0.218658	-1.93539	0.0172761		conserved hypothetical protein
ETEC_2213	4.8416	5.74624	4.36781	4.71192	1.02827	0.913958	1.22256	0.415903	-1.06866	0.810011		conserved hypothetical protein
ETEC_2217	4.99177	5.65158	3.81829	4.32264	1.15577	0.588914	1.30661	0.301304	1.03727	0.896025		multidrug resistance protein
ETEC_2218	8.83385	12.6202	10.1315	15.4873	-1.75051	0.00485033	-1.22107	0.289209	-1.54236	0.0360924		multidrug resistance protein
ETEC_2219	9.11311	13.2052	7.92014	15.4889	-1.69434	0.0157658	-1.171	0.450286	-1.75646	0.0130319		multidrug resistance protein
ETEC_2220	2.94931	3.98424	2.95437	4.88837	-1.65258	0.072123	-1.21192	0.459249	-1.62688	0.101048		putative multidrug resistance protein
ETEC_2221	2.88477	5.21157	5.6076	4.07645	-1.41562	0.19294	1.27508	0.306978	1.40731	0.179275		two-component sensor kinase
ETEC_2222	14.7242	14.1828	16.9855	14.8531	-1.00975	0.954723	-1.0478	0.781027	1.1837	0.334898		two-component response regulator
ETEC_2223	10.4949	6.25872	10.3051	6.6305	1.5749	0.072567	-1.06095	0.818032	1.53234	0.104857		conserved hypothetical protein
ETEC_2224	29.2672	45.3514	21.34	26.3604	1.11194	0.704742	1.71916	0.0522865	-1.2429	0.449487		putative protease
ETEC_2226	10.4105	15.8834	10.1381	11.3675	-1.09524	0.642285	1.39668	0.072708	-1.07118	0.736218		conserved hypothetical protein
ETEC_2227	2.31344	3.62681	2.33448	2.60891	-1.1312	0.716993	1.40656	0.276339	-1.12375	0.746494		putative hydrolase (pseudogene)
ETEC_2228	2.89883	7.27974	3.09946	5.04468	-1.74328	0.0650398	1.44873	0.169005	-1.49785	0.193098		intergral membrane transport protein(pseudogene)
ETEC_2229	14.459	42.8615	28.6755	58.6423	-4.0595	5.67509e-11	-1.36885	0.115413	-2.0217	0.000713091		xylulose kinase
ETEC_2230	24.6151	72.7424	58.8281	90.2767	-3.66609	1.28818e-09	-1.24148	0.287079	-1.52561	0.0413972		D-mannonate oxidoreductase, NAD-binding
ETEC_2231	50.0066	36.4438	40.1895	47.0404	1.06275	0.755237	-1.29074	0.19235	-1.17648	0.417089		putative transcriptional repressor
ETEC_2232	20.0866	23.9113	20.0541	21.8098	-1.08688	0.629562	1.09827	0.578471	-1.10376	0.584025		putative DNA-binding transcriptional repressor
ETEC_2233	37.4337	25.3985	44.3156	10.8881	3.43209	9.67551e-08	2.33392	0.000221935	4.07824	2.02394e-09		putative ribitol 2-dehydrogenase
ETEC_2234	52.4711	48.1197	63.8995	20.3003	2.58244	0.000115688	2.37089	0.000426242	3.17153	3.45743e-06		ribitol kinase
ETEC_2235	31.8483	39.8914	40.8446	12.1709	2.61164	0.000124132	3.27628	2.06662e-06	3.34855	1.91666e-06	rbtT	putative ribitol transporter
ETEC_2236	69.6837	59.3119	46.3556	56.5798	1.23106	0.312802	1.04816	0.819041	-1.213	0.358165		fructose-bisphosphate aldolase class 1
ETEC_2237	2.57035	2.84243	5.2427	2.04484	1.24898	0.50029	1.4059	0.278216	2.62463	0.00220263		major facilitator superfamily protein
ETEC_2238	3.39156	3.05787	3.5457	3.8501	-1.13877	0.648519	-1.25807	0.411695	1.03129	0.91548		putative ADP-ribosylglycohydrolase
ETEC_2239	2.8496	3.83115	6.6847	4.40095	-1.53574	0.109351	-1.14924	0.57483	1.48326	0.119111		putative carbohydrate/pyrimidine kinase
ETEC_2240	7.45663	5.74722	7.54862	7.83336	-1.04581	0.849814	-1.36465	0.190388	1.0137	0.955555		GntR-family transcriptional regulator
ETEC_2241	1.33503	3.3066	2.09708	1.85847	-1.39978	0.385465	1.78931	0.0805377	1.17062	0.677783		putative glycosyl hydrolase
ETEC_2242	4.59296	2.75985	3.52811	3.45255	1.33601	0.342861	-1.24449	0.485576	1.08435	0.803693		phosphomethylpyrimidine kinase
ETEC_2243	8.07015	6.4229	8.91362	4.22615	1.90964	0.0200817	1.52661	0.127198	1.9203	0.0263438		hydroxyethylthiazole kinase
ETEC_2244	3.42796	3.62878	3.73033	4.21457	-1.22568	0.422761	-1.16033	0.539992	-1.20398	0.493912		conserved hypothetical protein
ETEC_2244A	2.78507	2.73471	2.89063	1.86012	1.49652	0.278706	1.49205	0.270055	1.55951	0.253321		High-affinity nickel-transporter
ETEC_2245	14.4954	18.012	14.5212	15.3941	-1.0636	0.742405	1.17098	0.386046	-1.12152	0.563873		putative transmembrane protein
ETEC_2247	1.74211	5.65875	6.41211	4.64383	-2.66416	0.0153847	1.2292	0.566818	1.33434	0.445243		fimbrial outer membrane usher protein
ETEC_2249	6.04879	6.02207	17.902	30.3506	-5.00207	2.61284e-09	-5.05647	1.26671e-09	-1.81195	0.0222108		fimbrial protein
ETEC_2250	9.34643	14.5262	10.67	8.56562	1.08681	0.690372	1.69571	0.00783447	1.22054	0.35882		putative exported protein
ETEC_2251	123.416	100.728	124.66	138.407	-1.12127	0.575734	-1.37471	0.120321	-1.1113	0.608188		conserved hypothetical protein
ETEC_2252	192.343	223.813	170.389	236.552	-1.22949	0.303094	-1.0571	0.781438	-1.38592	0.105977		Methionyl-tRNA synthetase
ETEC_2253	3.67784	3.6167	3.04668	2.89839	1.27085	0.374076	1.25076	0.391709	-1.06528	0.834988		putative molybdate metabolism regulator(pseudogene)
ETEC_2254	3.03494	3.16363	2.41582	4.21623	-1.3879	0.243004	-1.31482	0.309096	-1.59763	0.123491	insB	putative insertion element InsB
ETEC_2255	2.94931	2.9149	3.82926	3.21628	-1.09079	0.749457	-1.10285	0.708757	1.25096	0.413371		transposase
ETEC_2259	1.62131	2.98639	1.45959	1.9999	-1.21959	0.569547	1.49191	0.195653	-1.58713	0.243445		putative exported protein
ETEC_2260	32.9926	29.9615	28.8887	33.2021	-1.00609	0.972167	-1.10897	0.550599	-1.14964	0.439609		two-component system response regulator
ETEC_2261	38.8221	38.0517	33.2894	37.9444	1.02363	0.904989	1.00241	0.990133	-1.15741	0.468837		two-component system sensor kinase
ETEC_2262	11.5883	8.13659	10.3865	7.12289	1.62172	0.0309096	1.14696	0.542653	1.45563	0.110587		MerR-family transcriptional regulator
ETEC_2263	3.19215	3.63987	1.22219	4.08471	-1.27612	0.368552	-1.11212	0.679275	-3.60463	0.000278269	yohO	putative UPF0387 transmembrane protein YohO
ETEC_2264	5.40589	6.82962	2.52573	8.15951	-1.50685	0.0600073	-1.19516	0.386508	-3.12789	1.40319e-05		ABC transporter, permease protein
ETEC_2265	6.28336	8.97026	4.98771	8.59869	-1.37184	0.167568	1.04538	0.837513	-1.69104	0.0347182		ABC transporter, ATP-binding protein
ETEC_2266	9.60334	14.3006	6.59239	10.7185	-1.1199	0.580075	1.3347	0.138365	-1.58885	0.0391561		ABC transporter, permease protein
ETEC_2267	17.7285	24.4036	18.977	18.7799	-1.06189	0.752359	1.29868	0.158269	1.00523	0.978867		ABC transporter, substrate-binding protein
ETEC_2268	80.6395	70.8406	80.6386	72.155	1.11789	0.606234	-1.01859	0.932018	1.12153	0.598597		periplasmic beta-glucosidase
ETEC_2269	90.7161	81.6202	101.359	86.0498	1.05405	0.792927	-1.0543	0.791728	1.18023	0.411673		D-lactate dehydrogenase
ETEC_2270	23.1452	23.5347	13.9212	21.0362	1.10065	0.57418	1.11816	0.507284	-1.4401	0.0470501		penicillin-binding protein 7
ETEC_2271	5.11836	3.36601	4.09522	3.65546	1.39031	0.339215	-1.07824	0.828498	1.07304	0.848822		putative membrane protein
ETEC_2272	7.44008	7.50628	5.49769	7.66021	-1.03163	0.898741	-1.01629	0.94625	-1.33352	0.273817		putative membrane protein
ETEC_2273	2.92696	2.92501	4.04907	4.70531	-1.61553	0.178566	-1.58237	0.186119	-1.17788	0.651728		putative short-chain dehydrogenase
ETEC_2275	9.42173	13.7167	4.73934	6.84664	1.38085	0.264386	2.00379	0.0143234	-1.3057	0.38973		tRNA-dihydrouridine synthase C
ETEC_2276	2.34985	3.49887	1.76074	15.705	-6.59309	1.2262e-12	-4.50883	7.36207e-10	-10.6159	3.24071e-14		putative membrane protein
ETEC_2277	2.58442	3.14045	3.53908	22.319	-8.67752	5.48087e-17	-7.02857	9.91929e-16	-6.86341	5.99469e-13		putative membrane protein
ETEC_2278	34.1679	16.5973	62.6748	24.2439	1.40836	0.0720304	-1.45986	0.0513618	2.56039	1.04062e-06		cytidine deaminase
ETEC_2279	15.7895	19.3803	7.03863	10.8834	1.45024	0.0341824	1.78047	0.000706003	-1.477	0.0529965		putative exported protein
ETEC_2280	6.84641	8.29164	2.39823	3.98161	1.70755	0.0662992	2.08186	0.00985317	-1.64922	0.145692		putative membrane protein
ETEC_2281	8.54632	8.35203	15.1016	7.51412	1.13168	0.597739	1.11113	0.647169	1.99126	0.00322881		putative oxidoreductase
ETEC_2282	9.50364	6.98172	10.8327	6.09979	1.55177	0.0699715	1.15118	0.562153	1.78691	0.0197416		putative oxidoreductase, 4Fe-4S binding subunit
ETEC_2283	254.384	176.725	349.005	20.7028	12.2806	6.25278e-28	8.53378	1.12085e-21	16.8677	1.1191e-33		galactoside ABC transporter, permease protein
ETEC_2284	427.566	254.68	587.961	23.5328	18.1617	1.67642e-32	10.8205	7.51748e-24	25.0053	4.17879e-38		galactose/methyl galactoside ABC transporter,ATP-binding protein
ETEC_2285	817.855	460.617	1596.53	80.2367	10.1912	2.10232e-23	5.7402	8.32445e-15	19.9011	1.04122e-34		D-galactose ABC transporter, substrate-bindingprotein
ETEC_2286	59.394	19.2495	73.1825	4.04474	14.6394	1.73151e-23	4.75154	2.21692e-09	18.2342	1.37921e-26		mgl repressor and galactose ultrainductionfactor
ETEC_2287	14.8462	15.1937	11.8175	11.196	1.32552	0.094975	1.35657	0.0645581	1.06812	0.716685		putative membrane protein
ETEC_2288	65.9993	58.8889	49.1276	48.3216	1.3658	0.142031	1.21819	0.35141	1.03244	0.881976		GTP cyclohydrolase I
ETEC_2289	44.1477	25.94	52.4951	28.9277	1.5247	0.0379306	-1.11598	0.591122	1.81872	0.00364576		putative esterase
ETEC_2290	124.486	8.22113	223.332	7.16948	17.3336	2.76174e-32	1.14753	0.560741	31.1042	3.15042e-43		colicin I TonB-dependent receptor
ETEC_2291	70.2249	81.3069	43.5705	80.5442	-1.14626	0.622425	1.00931	0.973276	-1.835	0.0315795		lysine-specific permease
ETEC_2292	23.1708	22.3354	36.3822	28.8246	-1.24518	0.250152	-1.29221	0.175307	1.23907	0.265365		LysR-family transcriptional regulator
ETEC_2293	9.32782	15.2662	8.51147	18.2574	-1.94982	0.00537708	-1.19669	0.435048	-1.9189	0.00799971		putative membrane protein
ETEC_2294	30.3635	23.6163	29.9262	23.6418	1.28374	0.142903	-1.00063	0.997076	1.27571	0.165054		Probable endonuclease IV
ETEC_2295	23.6002	20.6811	21.9688	23.1309	1.01965	0.917415	-1.12005	0.543923	-1.00588	0.975769		putative pyrimidine kinase
ETEC_2298	2.64896	2.28361	2.02236	1.33437	1.96944	0.0853572	1.72118	0.162628	1.88722	0.117013		cNMP-binding regulatory protein
ETEC_2299	4.12009	2.96125	6.66711	2.27119	1.80212	0.0463109	1.31893	0.351727	2.80191	0.000513603		putative nucleoside transporter
ETEC_2302	16.4535	19.8566	11.8703	22.8282	-1.38666	0.0566309	-1.14885	0.404709	-1.8344	0.000980201		fructose-specific PTS system EIIBC component
ETEC_2303	6.05458	7.50726	4.24032	7.25605	-1.2038	0.432123	1.03555	0.876963	-1.71324	0.0401047		1-phosphofructokinase
ETEC_2304	6.65528	5.77236	4.98108	12.5886	-1.89026	0.00921115	-2.19312	0.00124433	-2.8552	0.00013772	fruB	putative multiphosphoryl transfer protein
ETEC_2306	2.44955	4.23395	2.05092	3.46578	-1.40818	0.269566	1.23338	0.456026	-1.49597	0.223283		sugar efflux transporter B
ETEC_2307	2.37798	4.42523	2.31689	3.07319	-1.29207	0.383987	1.44311	0.159753	-1.47875	0.228388		conserved hypothetical protein
ETEC_2308	35.9763	30.5073	29.2031	26.2923	1.36965	0.132067	1.15986	0.476581	1.12656	0.57724		Elongation factor P-like protein
ETEC_2309	20.0821	18.3593	27.1345	23.8444	-1.18566	0.331638	-1.29909	0.132749	1.15628	0.412893		putative sugar-phosphate dehydrogenase
ETEC_2310	14.6621	17.7966	11.5867	12.4339	1.18136	0.38803	1.43401	0.0554218	-1.01247	0.951526		conserved hypothetical protein
ETEC_2311	59.5666	74.8135	15.9369	41.7244	1.42846	0.182703	1.79226	0.0293616	-2.57352	0.000822927		putative membrane protein
ETEC_2312	486.537	489.455	364.954	227.824	2.13554	8.32333e-08	2.14835	6.44929e-08	1.60637	0.000798262		lipoprotein
ETEC_2313	18.28	20.4376	15.3104	22.6802	-1.24222	0.216058	-1.1076	0.551239	-1.47817	0.0354265		putative signal transduction protein
ETEC_2314	14.7184	16.3587	16.0226	17.0414	-1.15702	0.400602	-1.041	0.812047	-1.07451	0.690948		ABC transporter, substrate-binding protein
ETEC_2315	3.86318	5.74624	5.33501	7.19458	-1.86244	0.00835306	-1.24916	0.303899	-1.38396	0.177032		ABC transporter, permease protein
ETEC_2316	4.74189	6.31714	3.63802	5.41082	-1.13848	0.583266	1.17063	0.477437	-1.43294	0.166619		ABC transporter, permease protein
ETEC_2317	21.2293	27.672	24.8263	31.5551	-1.4873	0.0303632	-1.13932	0.466002	-1.30488	0.158555		ABC-transporter, ATP-binding protein
ETEC_2318	50.3637	40.778	67.2361	46.636	1.08032	0.737635	-1.14535	0.556387	1.43951	0.117034		conserved hypothetical protein
ETEC_2319	21.1461	25.3107	16.3128	20.1357	1.05139	0.779681	1.25495	0.196192	-1.22227	0.28982		bicyclomycin resistance protein
ETEC_2320	20.6828	22.2731	13.0991	16.1908	1.27919	0.206284	1.37545	0.0973755	-1.16014	0.470613		ribosomal small subunit pseudouridine synthase A
ETEC_2321	7.84841	8.23321	9.46542	11.0979	-1.41119	0.0746753	-1.34654	0.111621	-1.17328	0.42367		putative helicase
ETEC_2322	298.931	332.414	162.398	326.376	-1.0916	0.601744	1.01839	0.913458	-2.00059	5.05723e-05		50S ribosomal protein L25
ETEC_2323	55.3559	58.9996	44.9136	43.6166	1.2699	0.327332	1.35193	0.215394	1.036	0.886095		nucleoid-associated protein
ETEC_2324	22.2325	30.6754	14.6949	21.9013	1.01646	0.930074	1.39926	0.0652438	-1.57876	0.0241199		conserved hypothetical protein
ETEC_2325	66.7928	93.0076	48.5888	79.2115	-1.18539	0.446346	1.17378	0.470838	-1.63603	0.0310118		putative sulphatase
ETEC_2326	6.74092	9.87148	7.9992	8.4272	-1.24971	0.402249	1.17782	0.521687	-1.10303	0.723265		autotransporter
ETEC_2327	10.3472	10.6265	12.8836	9.2543	1.11744	0.56551	1.14423	0.475101	1.42244	0.0737342		nitrate/nitrite response regulator protein
ETEC_2328	14.1975	20.5754	11.2042	58.5097	-4.11245	1.2101e-12	-2.84838	4.55384e-08	-4.96678	2.10232e-14		cytochrome C-type biogenesis protein
ETEC_2329	5.14319	7.44982	5.1152	31.7352	-6.10649	4.5911e-12	-4.27065	5.47773e-09	-6.05322	4.72929e-11		thiol:disulfide interchange protein (cytochromeC-type biogenesis protein)
ETEC_2330	12.9271	19.2877	13.5101	100.611	-7.75953	7.38907e-19	-5.21586	1.02788e-13	-7.12455	5.66361e-17		cytochrome C-type biogenesis protein
ETEC_2331	4.32074	3.41628	3.51052	22.4211	-5.16266	2.2062e-09	-6.62408	8.75236e-12	-6.24619	5.93413e-10		cytochrome C-type biogenesis protein
ETEC_2332	1.29986	1.97548	1.04854	6.36778	-4.82463	6.16036e-06	-3.23138	0.000221448	-5.74785	5.51524e-06		heme exporter protein D (cytochrome C-typebiogenesis protein)
ETEC_2333	5.22758	5.83079	5.90875	17.5274	-3.34126	2.11675e-07	-3.01244	9.03655e-07	-2.92712	8.82342e-06		heme exporter protein C
ETEC_2334	4.1776	2.89075	2.38726	5.9035	-1.41223	0.23018	-2.02871	0.0152811	-2.01526	0.0253208		heme exporter protein B
ETEC_2335	10.1465	9.54214	14.1454	37.063	-3.65732	6.87204e-11	-3.88029	5.03774e-12	-2.68968	9.71868e-07		heme exporter ATP-binding protein (cytochromeC-type biogenesis protein)
ETEC_2336	10.4552	8.31678	14.7191	37.1413	-3.54483	1.40862e-10	-4.46194	4.66397e-14	-2.56171	2.52743e-06		cytochrome C-type protein
ETEC_2337	4.99177	2.99748	4.84262	16.5873	-3.31381	5.30315e-07	-5.46031	6.86306e-12	-3.51711	9.02712e-07		diheme cytochrome C protein
ETEC_2338	4.04149	3.85335	5.845	11.9534	-2.95933	4.1838e-05	-3.05976	1.53759e-05	-2.02769	0.00804666		ferredoxin-type protein NapH
ETEC_2339	2.88477	2.11746	4.17657	12.8053	-4.43478	2.23466e-08	-5.9705	2.89333e-11	-3.08503	2.8957e-05		ferredoxin-type protein
ETEC_2340	28.5498	13.5283	77.618	78.5895	-2.75207	1.58343e-06	-5.80605	1.59209e-15	-1.02113	0.919039		periplasmic nitrate reductase
ETEC_2341	2.32875	0.607137	10.0545	7.51051	-3.1803	0.00163882	-12.3738	4.66203e-09	1.25807	0.506198		NapD protein
ETEC_2342	6.73513	2.20103	27.5872	29.1786	-4.30857	6.33773e-09	-13.1435	3.90104e-20	-1.0967	0.695799		ferredoxin-type protein
ETEC_2343	89.7567	69.9303	113.205	95.2129	-1.0608	0.763792	-1.36188	0.116543	1.19072	0.376581		ecotin (serine protease inhibitor)
ETEC_2344	24.721	48.656	23.4833	34.4295	-1.38993	0.166607	1.41269	0.140038	-1.47771	0.109915		malate:quinone oxidoreductase
ETEC_2345	29.87	15.0416	23.0503	7.84493	3.80943	6.23333e-09	1.91268	0.00488133	2.96484	3.73327e-06		ABC transporter ATP-binding and permease protein
ETEC_2347	5.01287	5.25989	4.41397	6.82845	-1.36261	0.179624	-1.30478	0.232039	-1.59302	0.0644537		putative ada regulator (pseudogene)
ETEC_2348	7.17862	18.9283	2.06189	8.30425	-1.15013	0.579185	2.27847	0.000549747	-4.83363	1.81337e-06		thiamine biosynthesis lipoprotein
ETEC_2349	2951.4	11667.4	564.812	4971.18	-1.68434	0.367534	2.34701	0.143957	-8.80213	0.000497564		outer membrane protein C
ETEC_2350	102.958	107.606	86.9406	116.996	-1.13641	0.516698	-1.08729	0.670479	-1.35172	0.131664		two-component system sensor kinase
ETEC_2351	111.813	125.16	90.5304	121.674	-1.08825	0.658062	1.02854	0.882582	-1.34303	0.127672		regulator of capsule synthesis (two-componentsystem response regulator)
ETEC_2352	66.6161	77.4679	60.6547	84.9947	-1.27606	0.236401	-1.09717	0.65061	-1.40692	0.102485		two-component system sensor kinase
ETEC_2353	9.81102	8.23026	17.5745	13.0462	-1.33153	0.181516	-1.57137	0.0337405	1.31848	0.196509		two-component system sensor kinase
ETEC_2354	12.738	8.49402	17.4646	6.60375	1.92283	0.00225662	1.28986	0.238842	2.5951	1.23089e-05		acetoacetate metabolism regulator (two-componentsystem response regulator)
ETEC_2359	1.71398	2.926	1.90583	1.71042	1.0062	0.985594	1.72273	0.0737007	1.11621	0.759427		putative exported protein
ETEC_2360	2.06356	2.50916	1.36728	2.08151	-1.01339	0.969763	1.2212	0.54502	-1.34129	0.449645		putative exported protein
ETEC_2361	5.85393	8.23026	7.56621	7.69854	-1.32069	0.373358	1.07378	0.813647	1.02903	0.92727		putative protease inhibitor
ETEC_2363	2.44252	4.10305	3.25552	3.18126	-1.29456	0.403914	1.30297	0.346352	1.01581	0.960429		putative exported protein
ETEC_2364	527.969	588	527.116	647.258	-1.22582	0.271584	-1.10085	0.603427	-1.22792	0.268492		DNA gyrase subunit A
ETEC_2365	29.484	23.9776	21.1049	24.382	1.2109	0.371242	-1.01793	0.933765	-1.12402	0.596761		3-demethylubiquinone-9 3-methyltransferase
ETEC_2366	12.1187	13.4781	14.7652	12.5836	-1.03749	0.842215	1.07483	0.687729	1.14408	0.481743		autotransporter
ETEC_2367	279.592	329.986	256.894	367.513	-1.31418	0.0596018	-1.11377	0.456003	-1.43024	0.0143422		ribonucleoside-diphosphate reductase 1 alphachain
ETEC_2368	158.326	189.817	181.742	264.775	-1.67189	0.00171216	-1.39515	0.0409357	-1.45752	0.0219461		ribonucleoside-diphosphate reductase 1 betachain
ETEC_2369	32.1189	35.9454	34.4325	51.9304	-1.6146	0.0248961	-1.44488	0.0820787	-1.50683	0.0588417		putative ferredoxin
ETEC_2370	12.0318	18.4197	8.10476	17.62	-1.4661	0.0378101	1.04415	0.805369	-2.0464	0.000356808		pH-inducible protein involved in stress response(putative kinase)
ETEC_2372	37.5876	99.9564	55.3638	127.523	-3.39353	6.70021e-09	-1.27582	0.228237	-2.28999	7.20902e-05		glycerophosphoryl diester phosphodiesterase
ETEC_2373	21.3935	72.3014	37.4397	105.045	-4.9101	1.72306e-13	-1.45337	0.0641087	-2.79159	1.19799e-06		glycerol-3-phosphate transporter
ETEC_2374	1.34206	4.02047	1.79593	10.0315	-7.51425	4.31564e-10	-2.47364	0.000754651	-5.09487	4.7642e-07		anaerobic glycerol-3-phosphate dehydrogenasesubunit A
ETEC_2375	0.749634	2.34302	2.16083	3.59894	-4.77929	2.77355e-05	-1.51273	0.156412	-1.58019	0.159224		anaerobic glycerol-3-phosphate dehydrogenasesubunit B
ETEC_2376	2.27703	3.78383	1.96958	3.53912	-1.57056	0.232962	1.06623	0.856064	-1.76976	0.159259		anaerobic glycerol-3-phosphate dehydrogenasesubunit C
ETEC_2377	7.49055	5.55496	6.07143	4.36758	1.71053	0.0279875	1.27933	0.314596	1.48501	0.125118		putative transposase
ETEC_2378	6.81249	4.18858	7.8893	5.12299	1.32823	0.209841	-1.22719	0.380186	1.46605	0.10661		conserved hypothetical protein
ETEC_2379	2.97744	3.4264	2.87966	2.46914	1.19966	0.554888	1.38826	0.263771	1.38275	0.302315		putative carbon-carbon lyase
ETEC_2380	1.24236	2.97234	2.17842	2.2279	-1.79326	0.161041	1.35169	0.409387	1.08839	0.830775		major facilitator superfamily protein
ETEC_2381	1.4852	2.88878	3.57427	2.7021	-1.81639	0.137892	1.0876	0.81669	1.34555	0.434885		predicted mandelate racemase
ETEC_2382	0.821205	1.61805	1.44862	1.56733	-1.8909	0.120852	1.03463	0.921929	1.19253	0.633086		predicted IclR DNA-binding transcriptionalregulator
ETEC_2383	16.7667	19.1437	16.6491	23.4587	-1.39998	0.0434793	-1.22528	0.210312	-1.3769	0.0653438		putative molybdopterin-binding protein
ETEC_2384	5.87173	5.53277	6.3374	5.08797	1.16113	0.607592	1.08697	0.771836	1.25367	0.453614		putative exported protein
ETEC_2385	7.34741	11.4311	7.33316	10.6071	-1.44693	0.100381	1.08155	0.712161	-1.52582	0.0784933		NUDIX-family hydrolase
ETEC_2386	2.54222	29.2799	2.63563	15.063	-5.89538	8.43659e-16	1.943	4.68915e-05	-5.9186	9.11142e-14		putative aluminum inducible exported protein
ETEC_2387	10.861	63.0405	7.14853	22.6098	-2.0822	0.000203752	2.78877	2.02757e-08	-3.08434	2.11556e-07		UDP-4-amino-4-deoxy-l-arabinose--oxoglutarateaminotransferase
ETEC_2388	5.26275	31.4156	4.20513	16.1828	-3.07439	1.2412e-07	1.94326	0.000257671	-4.27881	1.50569e-09		undecaprenyl-phosphate4-deoxy-4-formamido-l-arabinose transferase
ETEC_2389	12.7181	67.1436	12.9869	39.7962	-3.12731	7.48259e-09	1.68762	0.00398492	-3.13819	3.09328e-08		bifunctional polymyxin resistance protein[includes: UDP-4-amino-4-deoxy-l-arabinoseformyltransferase; UDP-glucuronic acid oxidase,UDP-4-keto-hexauronic acid decarboxylating]
ETEC_2390	5.41996	26.7799	4.78984	15.3607	-2.83114	3.56233e-07	1.7442	0.00143899	-3.84298	7.21253e-09		putative polysaccharide deacetylase
ETEC_2391	5.49153	29.9233	5.31742	14.1294	-2.56784	8.66738e-07	2.11643	2.80839e-06	-2.85017	6.09117e-07		undecaprenylphosphate-alpha-4-amino-4-deoxy-l-arabinose arabinosyltransferase
ETEC_2392	1.72101	5.44822	3.11043	3.51237	-2.02928	0.0192242	1.55694	0.0724964	-1.24613	0.461243		putative membrane protein
ETEC_2393	12.9399	13.042	12.8066	10.8715	1.1907	0.371722	1.19658	0.350066	1.10595	0.628279		putative membrane protein
ETEC_2394	31.1016	20.0407	29.1743	23.4604	1.32604	0.199238	-1.17291	0.47075	1.19842	0.424978		polymyxin B resistance protein
ETEC_2395	31.5182	32.8793	26.5608	64.8504	-2.05493	0.000788843	-1.97379	0.00142001	-2.41993	6.27761e-05		2-succinylbenzoate--CoA ligase
ETEC_2396	33.2168	36.9028	37.3364	63.0838	-1.89743	0.00318891	-1.71094	0.0126192	-1.67289	0.0189274		O-succinylbenzoate synthase
ETEC_2397	60.5901	52.5828	64.0994	86.8234	-1.4324	0.0865807	-1.6517	0.0168327	-1.34864	0.157291		naphthoate synthase
ETEC_2398	4.39231	5.60425	4.65137	6.64538	-1.50422	0.089031	-1.18683	0.449752	-1.49773	0.115515		acyl-CoA thioester hydrolase
ETEC_2399	18.5547	19.8011	17.9746	28.6019	-1.53846	0.0184955	-1.44715	0.0400303	-1.61095	0.0126627		menaquinone biosynthesis protein [includes:2-succinyl-6-hydroxy 2,4-cyclohexadiene-1-carboxylatesynthase; 2-oxoglutarate decarboxylase]
ETEC_2400	45.0666	38.8603	34.1885	34.2189	1.31663	0.141573	1.13521	0.496701	-1.00616	0.974607		menaquinone-specific isochorismate synthase
ETEC_2401	101.95	164.973	73.1362	177.426	-1.74073	0.00444202	-1.07557	0.705359	-2.41648	9.40546e-06		conserved hypothetical protein
ETEC_2402	16.187	19.6653	13.7519	20.2041	-1.25048	0.217165	-1.02594	0.88439	-1.48271	0.0408368		putative acetyltransferase
ETEC_2403	13.0479	17.7039	12.367	16.8034	-1.28542	0.150258	1.05337	0.755872	-1.40827	0.066493		ribonuclease Z (tRNA endonuclease)
ETEC_2406	3.39156	3.35393	5.3702	3.95155	-1.16768	0.60913	-1.16389	0.606229	1.40346	0.258787		putative lipoprotein
ETEC_2408	0.835271	1.463	2.22458	1.51743	-1.82673	0.139468	-1.02357	0.946764	1.54921	0.218143		conserved hypothetical protein
ETEC_2409A	2.56332	4.43731	1.17604	2.61057	-1.02326	0.9377	1.70295	0.0431686	-2.01157	0.049982		conserved hypothetical protein
ETEC_2410	5.7836	10.8119	5.4801	11.0946	-1.92207	0.00547518	-1.02104	0.923838	-1.98957	0.00581242		conserved hypothetical protein
ETEC_2411	197.587	326.09	306.112	368.107	-1.86266	4.68313e-05	-1.12911	0.421357	-1.1993	0.231535		NADH-quinone oxidoreductase chain N
ETEC_2412	210.186	337.456	311.455	338.195	-1.60883	0.000758926	-1.00242	0.986212	-1.08591	0.558698		NADH-quinone oxidoreductase chain M
ETEC_2413	217.423	298.052	317.351	270.534	-1.24421	0.16329	1.10134	0.536417	1.17046	0.316233		NADH-quinone oxidoreductase chain L
ETEC_2414	25.5864	35.1698	32.5376	23.3391	1.096	0.653098	1.50323	0.0427689	1.38776	0.113664		NADH-quinone oxidoreductase chain K
ETEC_2415	83.674	105.957	114.209	81.7576	1.02345	0.916418	1.29526	0.240392	1.39032	0.138237		NADH-quinone oxidoreductase chain J
ETEC_2416	83.2164	105.7	105.52	71.7244	1.16018	0.496868	1.47297	0.0761829	1.46258	0.0845685		NADH-quinone oxidoreductase subunit I
ETEC_2417	152.982	193.202	210.587	151.772	1.00803	0.963189	1.27253	0.163373	1.38311	0.0626814		NADH-quinone oxidoreductase subunit H
ETEC_2418	588.115	745.299	775.415	574.185	1.02429	0.893866	1.29793	0.147362	1.35052	0.0956759		NADH-quinone oxidoreductase subunit G
ETEC_2419	265.297	316.091	332.468	265.34	-1.00006	0.999638	1.19101	0.211783	1.25476	0.107095		NADH-quinone oxidoreductase subunit F
ETEC_2420	117.489	141.685	149.747	134.573	-1.14509	0.475186	1.05265	0.786097	1.1116	0.578702		NADH-quinone oxidoreductase subunit E
ETEC_2421	448.812	530.991	561.298	522.109	-1.16324	0.334155	1.01692	0.914533	1.07597	0.64041		NADH-quinone oxidoreductase subunit C/D
ETEC_2422	288.03	311.023	359.154	335.238	-1.16373	0.282323	-1.07803	0.593422	1.0724	0.621101		NADH-quinone oxidoreductase subunit B
ETEC_2423	189.733	195.439	180.698	193.401	-1.01924	0.903623	1.01037	0.94762	-1.07161	0.662939		NADH-quinone oxidoreductase subunit A
ETEC_2424	86.1389	38.0024	87.9145	37.8958	2.27277	4.36633e-05	1.00275	0.989075	2.31093	3.63068e-05		NADH dehydrogenase operon transcriptionalregulator
ETEC_2425	49.1859	55.9208	47.5227	43.1592	1.14006	0.525986	1.29539	0.208333	1.09494	0.666179		putative aminotransferase
ETEC_2426	15.1313	15.8361	15.1587	12.6087	1.1984	0.288738	1.25552	0.172149	1.14573	0.452434		5'-nucleotidase
ETEC_2427	15.9173	11.4814	36.1316	40.9911	-2.57437	3.6048e-06	-3.56644	7.88504e-10	-1.1677	0.439887		putative transporter
ETEC_2428	79.8423	42.0461	93.4101	58.1392	1.37294	0.126681	-1.38255	0.120723	1.60832	0.0231258		putative phosphatase
ETEC_2429	79.3516	41.4902	90.0511	64.4261	1.23126	0.327389	-1.55297	0.0398958	1.39203	0.122663		conserved hypothetical protein
ETEC_2430	19.3875	12.3976	15.9303	12.8149	1.51168	0.0106553	-1.03337	0.84194	1.2492	0.196514		putative membrane protein
ETEC_2431	299.596	147.179	336.005	302.148	-1.00839	0.957188	-2.05335	5.02166e-06	1.11286	0.493339		Acetate kinase
ETEC_2432	305.85	177.352	407.632	353.517	-1.15573	0.354652	-1.99385	1.26865e-05	1.1554	0.35633		phosphate acetyltransferase
ETEC_2433	2.90711	4.10404	4.57003	12.5042	-4.25379	1.67787e-06	-3.02765	0.000100064	-2.95649	0.000446089		putative C4-dicarboxylate anaerobic transporter
ETEC_2434	53.1719	60.1838	46.4017	52.4521	1.01354	0.947332	1.14695	0.49841	-1.12413	0.572005		NUDIX-family hydrolase
ETEC_2435	37.1268	36.0984	35.7031	37.7464	-1.01673	0.930603	-1.04576	0.813359	-1.04088	0.836597		putative phosphodiesterase
ETEC_2436	9.38159	10.7192	9.29177	10.0064	-1.07091	0.755727	1.07255	0.743354	-1.06813	0.774704		putative glutathione S-transferase
ETEC_2437	5.2615	6.63834	6.46489	7.02639	-1.34323	0.279394	-1.05603	0.835058	-1.07325	0.800002		putative glutathione S-transferase
ETEC_2438	40.1311	34.1129	41.7657	28.4803	1.40826	0.067416	1.19719	0.334791	1.46247	0.0464306		D-erythro-7,8-dihydroneopterin triphosphateepimerase
ETEC_2439	68.7103	54.6993	78.2052	56.2266	1.22185	0.320633	-1.02826	0.89005	1.39593	0.101119		conserved hypothetical protein
ETEC_2441	2.24187	2.61688	2.14324	3.93501	-1.76385	0.0540246	-1.48695	0.150115	-1.9219	0.041891		putative transposase, pseudogene
ETEC_2442	34.6536	20.8192	23.38	9.48561	3.64645	1.9e-13	2.19616	8.33735e-06	2.47534	7.98043e-07		histidine ABC transporter, ATP-binding protein
[truncated: 2,131 more rows]
